# Supplementary material for: Genomic Analysis of Reproductive Trait Divergence in Duroc and Yorkshire Pigs: A Comparison of Mixed Models and Selective Sweep Detection
Source: Vet Sci. 2025 Jul 11;12(7):657. doi: 10.3390/vetsci12070657 (PMC12299411; doi:10.3390/vetsci12070657)
Supplement: Supplementary file 1 [file vetsci-12-00657-s001.zip]

Archive with 4 entries (4 files):
- Table S1. Results of Fst analysis.xlsx
- Table S2. The Fst value and p_value of additive and dominant.xlsx
- Table S3. The annotation results of VEP.xls
- Figure S1 PCA.jpg
