# Supplementary material for: Genomic Analysis of Reproductive Trait Divergence in Duroc and Yorkshire Pigs: A Comparison of Mixed Models and Selective Sweep Detection
Source: Vet Sci. 2025 Jul 11;12(7):657. doi: 10.3390/vetsci12070657 (PMC12299411; doi:10.3390/vetsci12070657)
Supplement: Supplementary file 1 [file vetsci-12-00657-s001.zip › Table S1. Results of Fst analysis.xlsx]

## Sheet: Sheet1
CHROM	POS	WEIR_AND_COCKERHAM_FST
1	161014	0.0455143
1	184558	0.0665648
1	239523	0.00138361
1	261794	0.0461872
1	289363	0.0378548
1	335213	0.150433
1	381075	0.150433
1	408640	0.150403
1	422682	0.0363137
1	437279	0.0130751
1	443004	0.000690115
1	446797	0.0130358
1	450370	0.0130751
1	455096	0.0128011
1	477400	0.00302707
1	493510	0.0454847
1	557299	0.0149572
1	569752	0.00033191
1	596709	0.00177197
1	632758	0.0753429
1	653581	0.0753429
1	672475	0.0449003
1	718767	0.00783413
1	734657	0.00775503
1	754384	0.0750614
1	768502	0.00624529
1	771992	0.00775503
1	834129	0.0395617
1	856821	0.0393075
1	887856	0.0070283
1	912571	0.0395617
1	925565	0.0395617
1	971795	0.0282364
1	989159	0.00728267
1	1016037	0.147107
1	1089823	0.0254613
1	1131809	0.110136
1	1143403	0.138885
1	1173551	0.025283
1	1189180	0.0105967
1	1222594	0.034317
1	1236819	0.0261313
1	1259535	0.0261313
1	1289242	0.00600539
1	1301402	-7.98145e-05
1	1358337	0.0262502
1	1373121	0.0262502
1	1429782	0.0910139
1	1447000	0.0596709
1	1448659	0.100902
1	1463092	0.100902
1	1471069	0.000257648
1	1476959	0.0435375
1	1483384	0.0435375
1	1487362	0.0349676
1	1516825	0.0820289
1	1561289	0.0355246
1	1588023	0.0488739
1	1678733	0.130561
1	1684346	0.0415668
1	1715003	0.0404028
1	1737865	0.0392325
1	1760555	0.0402216
1	1767446	0.0402216
1	1810990	0.00750699
1	1826726	0.00763463
1	1856385	0.000936877
1	1869413	0.0113853
1	1896106	0.0113785
1	1920518	0.0188876
1	2034528	0.00253002
1	2087328	0.0120789
1	2139822	0.0196678
1	2160998	0.00564393
1	2216203	0.0946418
1	2244176	0.245997
1	2272319	0.309559
1	2292374	0.0507623
1	2316325	0.310816
1	2330465	0.118213
1	2343464	0.123724
1	2372268	0.123677
1	2383908	-0.000145212
1	2399238	0.31077
1	2408345	0.310573
1	2409715	0.123567
1	2426611	0.322108
1	2443530	0.00142614
1	2462289	0.00142614
1	2519551	0.0456265
1	2535265	0.0422772
1	2585100	0.0947309
1	2676736	0.0977461
1	2719245	0.215199
1	2754517	0.184567
1	2785472	0.0832778
1	2799894	0.119918
1	2808072	0.118692
1	2843744	0.00599561
1	2908964	0.0153512
1	2941468	0.0138765
1	2945015	0.0138765
1	2946467	0.0138765
1	2973247	0.00132984
1	2987723	0.00119238
1	3032017	0.0152073
1	3049425	0.0233625
1	3073574	0.0515535
1	3123235	0.0191606
1	3148231	0.0204971
1	3205091	0.00531571
1	3213862	0.0204971
1	3257402	0.0204971
1	3287812	0.0369501
1	3296590	0.0534117
1	3300197	0.0534937
1	3304572	0.0534117
1	3310395	0.0534937
1	3331085	0.0883711
1	3356065	0.0270401
1	3384527	0.02398
1	3463729	0.1725
1	3477547	0.0512745
1	3523935	0.106067
1	3544535	0.0347944
1	3559672	0.0740383
1	3593533	0.0560811
1	3639624	0.0557525
1	3690528	0.00687948
1	3743405	0.000643981
1	3761009	0.000413576
1	3793806	0.000504116
1	3812495	0.0203024
1	3835928	0.000395985
1	3876382	0.0462487
1	3893095	0.0517019
1	3912196	0.122471
1	3935228	0.0161626
1	3945069	0.00341374
1	3954380	4.16489e-05
1	3972399	0.00785051
1	4021303	0.0391934
1	4151852	0.196508
1	4185150	0.223645
1	4205769	0.175628
1	4217008	0.184132
1	4242302	0.223514
1	4259401	-3.67148e-05
1	4272698	0.272819
1	4283617	0.146423
1	4284552	0.146423
1	4329961	0.144907
1	4365512	0.00450445
1	4391118	0.330287
1	4409982	2.18678e-05
1	4467696	0.100554
1	4489670	0.399784
1	4509299	0.476445
1	4538447	0.239627
1	4581420	0.605347
1	4601793	0.277098
1	4630008	0.228429
1	4654738	0.249134
1	4675880	0.348363
1	4699533	0.275624
1	4758229	0.0851717
1	4777237	0.278187
1	4792385	0.278187
1	4805474	0.281851
1	4824158	0.278187
1	4842912	0.176024
1	4864583	0.28044
1	4887243	0.0854914
1	4924839	0.38853
1	4937587	0.298072
1	4964167	0.178104
1	5194780	0.389098
1	5211943	0.0284073
1	5252209	0.0560031
1	5317995	0.00218449
1	5405268	-0.0001175
1	5434442	0.00224496
1	5443291	0.0889007
1	5453305	0.00224496
1	5565075	0.342838
1	5567485	0.323296
1	5594127	0.0023098
1	5625677	0.00234202
1	5652125	0.00234202
1	5681197	0.0945275
1	5691907	0.00019511
1	5713576	0.0733446
1	5728542	0.0131677
1	5744273	0.000446025
1	5754611	0.0864748
1	5770458	0.0121565
1	5917694	0.0283479
1	5931434	0.000206545
1	5955790	0.0248517
1	5994381	0.0192502
1	6018515	0.271901
1	6038840	0.304559
1	6069393	0.173321
1	6100142	0.156649
1	6100362	0.124937
1	6111352	0.105824
1	6166403	0.00862812
1	6202827	0.336888
1	6204660	0.541952
1	6221804	0.0638393
1	6241400	0.361569
1	6260450	0.275501
1	6281513	0.180762
1	6293068	0.219933
1	6315387	0.12758
1	6336162	0.494221
1	6369303	0.20397
1	6391784	0.0021176
1	6435092	0.00191423
1	6451336	0.118304
1	6472959	0.105846
1	6495295	0.145611
1	6511328	0.36714
1	6532769	0.156038
1	6556136	0.268816
1	6591689	0.0012406
1	6613585	0.334623
1	6633776	0.373084
1	6662020	0.261875
1	6679400	0.344372
1	6702897	0.157432
1	6732845	0.412596
1	6801744	0.462433
1	6825249	0.0138409
1	6864280	1.64781e-05
1	6938746	0.0536233
1	6957985	0.200376
1	6978760	0.374282
1	6992339	0.248507
1	7014234	0.0345645
1	7037493	0.259858
1	7067395	0.523869
1	7092433	0.850347
1	7125336	0.351456
1	7130736	0.317942
1	7177347	0.344408
1	7245296	0.128583
1	7315485	0.0041669
1	7352295	0.0888451
1	7390708	0.328944
1	7402285	0.180747
1	7423138	0.0604603
1	7467812	0.305944
1	7492224	0.161883
1	7539459	0.100192
1	7589521	0.0457327
1	7615171	-0.000119145
1	7630133	0.064882
1	7660867	0.596775
1	7689313	0.551104
1	7722553	0.120133
1	7790813	0.0422518
1	7827388	0.159981
1	7855602	0.141399
1	7882995	0.114277
1	7949224	0.129869
1	7967395	0.00921718
1	7985098	0.0882455
1	8026909	0.0861726
1	8092879	0.166252
1	8119410	0.0128389
1	8218484	0.136857
1	8236852	0.00045591
1	8252288	0.138365
1	8258769	0.0457105
1	8287008	0.0515566
1	8300592	0.0503221
1	8320936	0.137452
1	8362294	0.0465959
1	8386032	0.000333877
1	8504144	0.259158
1	8554166	0.0738046
1	8573790	0.0784781
1	8627107	0.0775772
1	8645594	0.0295624
1	8669156	0.0169767
1	8685608	0.0200459
1	8724875	0.0166994
1	8739103	0.0151825
1	8810463	0.0168146
1	8836182	0.0168146
1	8864583	0.0166994
1	8931065	0.165154
1	9032844	0.0253634
1	9044222	0.0883277
1	9059586	0.0117185
1	9060960	0.124133
1	9066284	0.308225
1	9098857	0.269827
1	9365259	0.445463
1	9394902	0.147988
1	9412070	0.00194169
1	9448833	0.386637
1	9597483	0.293037
1	9601235	0.459467
1	9604584	0.711285
1	9677339	0.0513169
1	9698458	0.0799241
1	9725288	0.0172878
1	9739155	0.0893792
1	9768589	0.0807519
1	9778686	0.251885
1	9810328	0.134494
1	9832888	0.00499694
1	9956582	0.131948
1	9980141	0.180387
1	10009596	0.18283
1	10036902	0.00119453
1	10046930	-0.000137552
1	10078498	0.00119535
1	10112145	0.154883
1	10155263	0.0470553
1	10206931	0.272083
1	10218253	0.155515
1	10225141	-0.000104468
1	10234770	0.0347405
1	10262501	0.0347405
1	10276201	0.0340436
1	10318690	-0.000101149
1	10326553	-0.000101149
1	10389994	-0.00010736
1	10410748	0.0192736
1	10434495	0.000389024
1	10462399	0.0492986
1	10483162	0.00278267
1	10529704	0.0514221
1	10548553	0.00228202
1	10571959	0.4671
1	10600616	0.00359258
1	10615207	0.00231715
1	10646136	0.222051
1	10666648	0.156561
1	10683791	0.156699
1	10707677	0.277359
1	10723682	0.0195148
1	10761811	0.272074
1	10779245	0.0266706
1	10811180	0.000662806
1	10821259	0.00063233
1	10839496	0.00063233
1	10880316	0.177109
1	10923369	0.00331498
1	10936234	0.0176452
1	10968552	0.0208203
1	11000101	0.0117239
1	11012474	0.317449
1	11039515	0.0739908
1	11234275	0.217227
1	11240896	0.0423764
1	11255818	0.0254305
1	11260235	0.0254899
1	11278086	0.0252147
1	11283086	0.184223
1	11332967	-0.000106007
1	11345005	0.0253121
1	11379817	0.0141159
1	11396506	0.0699864
1	11411932	0.0846134
1	11584227	0.426382
1	11602546	0.427375
1	11618703	0.35429
1	11634073	0.354033
1	11662820	0.156491
1	11684450	0.186732
1	11703832	-0.000114717
1	11738506	0.255821
1	11762754	0.0497008
1	11785233	0.428444
1	11795066	-0.000116843
1	11809016	0.00632964
1	11835585	0.0283789
1	11857192	0.0107354
1	11867084	0.043585
1	11994851	0.0454211
1	12023493	0.134927
1	12039724	0.0875853
1	12054793	0.020766
1	12068335	0.0210078
1	12088373	0.0210169
1	12101481	0.121569
1	12122844	0.314814
1	12148124	0.183282
1	12158442	0.153651
1	12170343	0.0939989
1	12195820	0.146611
1	12248410	0.080685
1	12269761	0.503985
1	12277112	0.156162
1	12291296	0.163862
1	12318169	0.280122
1	12360320	0.045401
1	12374758	0.0308218
1	12389746	0.0447107
1	12415095	0.245744
1	12517775	0.0559264
1	12528431	0.563418
1	12571779	0.0478756
1	12591535	0.244988
1	12612551	0.276682
1	12629436	0.0423435
1	12648838	0.120642
1	12694912	0.133872
1	12707679	0.0917112
1	12742491	0.119002
1	12779800	0.011701
1	12859418	0.514103
1	12862963	0.228339
1	12894110	0.444409
1	12914529	0.3981
1	12927305	0.197786
1	12948288	0.213633
1	12966681	0.206063
1	12971916	0.206564
1	12993530	0.0393038
1	12997223	0.340766
1	12998814	0.391478
1	13023172	0.391478
1	13051624	0.00404774
1	13065097	0.185475
1	13079664	0.405167
1	13108381	0.153495
1	13150889	0.274131
1	13163823	0.241935
1	13185181	0.00906175
1	13208345	0.0137049
1	13248833	0.205146
1	13261678	0.10096
1	13274747	0.0411405
1	13325323	0.52208
1	13349937	0.367258
1	13394041	0.53079
1	13446206	0.0440902
1	13481668	0.0331887
1	13496889	0.357316
1	13531870	0.253355
1	13551055	0.0168357
1	13583706	0.0704706
1	13601168	0.13617
1	13630037	0.0477296
1	13637577	0.0565332
1	13639698	0.146801
1	13669912	0.0573903
1	13703776	0.00234838
1	13789196	-0.000110831
1	13803972	0.362503
1	13818872	0.0179986
1	13845973	0.0105123
1	13891308	0.0615593
1	13912672	0.0292076
1	13988393	0.00327985
1	14005739	0.287058
1	14053886	0.188917
1	14062022	0.188917
1	14090774	0.236991
1	14117266	0.184763
1	14135085	0.00855559
1	14156490	0.00655339
1	14176970	0.292809
1	14224120	0.631888
1	14239508	0.160426
1	14275818	0.44959
1	14337906	0.394731
1	14359060	0.375313
1	14397887	0.450199
1	14405111	0.450199
1	14434919	0.323323
1	14446507	0.325026
1	14447968	0.449557
1	14451883	0.0346013
1	14456261	0.289412
1	14492574	0.0447913
1	14567442	0.426724
1	14590859	0.492361
1	14606493	0.582834
1	14712880	0.396754
1	14767132	0.60749
1	14785944	0.285077
1	14799655	0.884296
1	14810076	0.884296
1	14846296	0.338553
1	14869534	0.501182
1	14895887	0.610705
1	14918962	0.60413
1	14946721	0.305283
1	14958478	0.486142
1	14970213	0.0863259
1	14988130	0.0887216
1	15024865	0.118272
1	15040268	0.00125243
1	15064590	0.026313
1	15081855	6.64876e-05
1	15091245	6.64876e-05
1	15109785	0.00252994
1	15143196	0.000724818
1	15175382	0.110765
1	15189308	0.0213636
1	15213029	0.0564216
1	15228370	0.000551284
1	15247167	0.112773
1	15533378	0.114519
1	15545900	0.0833118
1	15672580	0.146607
1	15709877	0.491325
1	15728667	0.427169
1	15746522	0.0945067
1	15761707	0.0635645
1	15778035	0.0315987
1	15817171	0.496544
1	15864139	-9.34099e-05
1	15886878	0.62382
1	15911794	0.102033
1	15936138	0.211108
1	15961780	0.0056507
1	15970425	0.139881
1	16010525	0.0711872
1	16020811	0.267056
1	16054407	0.0767331
1	16066203	0.299934
1	16113596	0.0234897
1	16148102	0.255154
1	16181886	0.105399
1	16299805	0.13162
1	16322519	0.102683
1	16355299	0.153034
1	16366131	0.0711584
1	16417185	0.000473144
1	16464127	0.201813
1	16498257	0.115228
1	16553896	0.261517
1	16698688	0.0946743
1	16764782	0.339967
1	16775912	0.233729
1	16798460	0.452098
1	16813302	0.628655
1	16960586	0.352588
1	17018073	0.274401
1	17050579	0.00391391
1	17090527	0.00040826
1	17171831	0.0187932
1	17410567	0.555797
1	17524787	0.63295
1	17535213	0.0243128
1	17549870	0.0119077
1	17624789	0.00601604
1	17650296	0.164001
1	17748224	0.00139421
1	17751881	0.273037
1	17758420	0.114994
1	17784024	0.523329
1	17806139	0.179259
1	17810745	0.275946
1	17916537	0.0642232
1	17941226	0.0495467
1	17952155	0.465945
1	17977798	0.174857
1	18003297	0.194108
1	18027872	0.0623878
1	18058312	0.026938
1	18079474	0.000156696
1	18100499	0.183498
1	18127411	0.0459684
1	18152261	0.48017
1	18169229	0.0599989
1	18194929	0.629879
1	18211099	0.0798056
1	18266607	0.337709
1	18365371	0.0993671
1	18445475	0.459756
1	18453112	0.172078
1	18529587	0.0188296
1	18554829	0.00804201
1	18569207	0.00804201
1	18595930	0.00775895
1	18614836	0.0054616
1	18748260	0.499556
1	18803004	0.580035
1	18824078	0.00384039
1	18895225	0.167776
1	18913902	0.0467289
1	18966040	0.243165
1	18999199	0.192964
1	19036620	0.38768
1	19051254	0.133965
1	19075405	0.353271
1	19123346	0.017698
1	19141122	0.451736
1	19191119	0.275194
1	19228456	0.337768
1	19266140	0.558003
1	19330798	0.276487
1	19347989	0.146859
1	19401485	0.0160508
1	19431800	0.24393
1	19515989	0.164332
1	19542020	0.197313
1	19611973	0.0592922
1	19655576	0.164127
1	19691400	0.310994
1	19729697	-0.000110756
1	19799154	0.247928
1	19813142	0.0415518
1	19838477	-0.000112151
1	19864841	0.00312944
1	19950656	0.00820472
1	19979554	0.114488
1	20071731	0.0116999
1	20071928	0.0116999
1	20072414	0.0594046
1	20097655	0.277526
1	20122825	0.301948
1	20147940	0.320036
1	20181675	0.0759097
1	20223407	0.00779542
1	20237003	0.00258806
1	20237912	0.00258806
1	20270047	0.00855769
1	20296465	0.126381
1	20353713	0.0208086
1	20358391	0.0146129
1	20370446	0.00423266
1	20401835	0.00469577
1	20441130	0.26178
1	20454837	0.157529
1	20455338	0.200602
1	20461114	0.157529
1	20556829	0.0109133
1	20590670	0.243057
1	20615801	0.03049
1	20806892	-0.000140766
1	20837133	0.00324174
1	20859637	0.0572607
1	20898763	0.00531177
1	20937207	0.476348
1	20975916	0.0947371
1	21026564	0.446031
1	21060443	0.147482
1	21090617	-0.000129117
1	21112729	0.408249
1	21229613	0.0201785
1	21244650	0.290943
1	21301526	0.378752
1	21341446	0.0708183
1	21395656	0.0566184
1	21427948	0.214486
1	21455638	5.63137e-05
1	21470271	0.052214
1	21550279	0.0622678
1	21612345	0.544502
1	21625129	0.0149675
1	21640950	0.266983
1	21677172	0.0144172
1	21750288	0.0924328
1	21792582	0.0294027
1	21814570	0.00827886
1	21897120	0.298893
1	21931471	0.144817
1	21957037	0.478086
1	21962172	0.714149
1	21999344	0.0176023
1	22025895	0.428353
1	22113994	0.026538
1	22146808	0.0983168
1	22171273	0.43881
1	22202227	0.0173339
1	22254152	0.0477379
1	22280467	0.0745872
1	22292508	0.221012
1	22315948	0.0329473
1	22360611	0.00466859
1	22443553	0.174818
1	22453227	0.0372898
1	22658363	0.13482
1	22728315	0.0792007
1	22794656	0.0987277
1	22803452	0.0304768
1	22829115	0.00852841
1	22853943	0.0458605
1	22921945	0.109217
1	22945118	0.0458605
1	22995675	0.115583
1	23025145	0.0585513
1	23100880	0.0199724
1	23143307	0.0196286
1	23156922	0.113134
1	23238111	0.113134
1	23294702	0.113277
1	23317212	0.00246488
1	23533777	0.201209
1	23632721	0.1177
1	23663870	0.325363
1	23690032	0.0893963
1	23708840	0.00432612
1	23720524	0.198456
1	23753955	0.00671259
1	23841955	0.253633
1	23888629	0.196611
1	23914711	0.196611
1	23924870	0.0358556
1	23976580	0.194214
1	24055884	0.123882
1	24091493	0.62041
1	24114687	0.0419721
1	24160760	0.187531
1	24192361	0.110026
1	24283182	0.110026
1	24350891	0.107481
1	24357399	0.162725
1	24374340	0.00882972
1	24412234	0.186263
1	24460535	0.0282407
1	24473717	0.0788943
1	24499758	0.0314063
1	24560520	0.186422
1	24614943	0.101544
1	24862984	0.0810918
1	24906797	0.209269
1	24996225	0.209269
1	25128360	0.265202
1	25161879	0.0330558
1	25229520	0.228429
1	25275233	-5.01286e-05
1	25275325	0.264729
1	25284574	0.258443
1	25317840	0.282009
1	25414977	-0.00011721
1	25449028	0.00110532
1	25474797	0.133717
1	25480655	0.176232
1	25578664	0.159638
1	25592979	0.285452
1	25618647	0.287826
1	25637962	0.289014
1	25744071	0.253124
1	25806811	0.28804
1	25852631	0.291435
1	25893634	0.290246
1	25948260	0.291435
1	25977102	0.0871784
1	26068717	0.150331
1	26082829	0.0518655
1	26117154	0.354528
1	26132238	0.15061
1	26174326	0.000157065
1	26201403	0.193038
1	26217095	0.193038
1	26247570	0.31222
1	26284688	0.184226
1	26307432	0.230384
1	26316436	0.350629
1	26364113	0.155777
1	26395321	0.0375103
1	26423644	0.0105218
1	26476427	0.0334741
1	26505944	0.037216
1	26509868	0.037216
1	26540376	0.375427
1	26631978	0.211088
1	26727656	0.0208312
1	26746701	0.0108919
1	26771622	0.0196992
1	26792842	0.16007
1	26823253	0.00494307
1	26904581	0.00596265
1	26926564	0.0491666
1	26948264	0.119605
1	26960262	0.000356163
1	26987037	0.0526732
1	27007021	0.0525931
1	27032086	8.76297e-05
1	27052952	0.174597
1	27098017	0.0966935
1	27123079	0.0794919
1	27147982	0.00762458
1	27174673	0.226287
1	27186456	0.00118523
1	27251841	0.06354
1	27336844	0.00885922
1	27346475	0.0092399
1	27358567	0.243335
1	27386456	0.0307217
1	27508441	0.00931714
1	27528957	0.0126532
1	27550386	0.297814
1	27566388	0.0954067
1	27620041	0.0400421
1	27626241	-7.19383e-05
1	27650304	0.00971421
1	27673421	0.016745
1	27703116	0.103235
1	27726561	0.0166884
1	27750374	0.0252226
1	27753913	0.584818
1	27755173	0.584818
1	27760208	0.529267
1	27797056	0.0501952
1	27828143	0.243163
1	27837950	0.136574
1	27842664	0.26592
1	27871723	0.782837
1	27900732	0.243316
1	27954815	0.365849
1	28029760	0.143013
1	28182468	0.330227
1	28394516	0.0151133
1	28423963	0.0489479
1	28508020	0.240888
1	28568253	0.0231247
1	28589742	0.290263
1	28646625	0.233462
1	28683128	0.0101534
1	28708145	-6.90406e-05
1	28721626	0.399678
1	28772718	0.426294
1	28799513	0.547202
1	28832511	0.0556204
1	28878661	0.302747
1	28912681	0.0695288
1	28949254	0.689015
1	29063748	0.708464
1	29089809	0.498934
1	29114982	0.338235
1	29134028	0.283789
1	29291463	0.308668
1	29314741	0.394936
1	29337583	0.309488
1	29411561	0.264642
1	29483994	0.190415
1	29516197	0.13598
1	29527614	0.813312
1	29565977	0.243152
1	29582215	0.452473
1	29604700	0.340213
1	29662167	0.241671
1	29695527	0.101382
1	29878583	0.765616
1	29917818	0.30846
1	29938328	0.190356
1	29959197	0.000407183
1	30011262	0.0202046
1	30078541	0.227966
1	30092782	0.581062
1	30148658	0.603369
1	30193313	0.108528
1	30217614	0.0214803
1	30279260	0.0647866
1	30303967	0.00239642
1	30346083	0.16162
1	30379857	0.20596
1	30456989	0.0018789
1	30472344	0.00596911
1	30500551	0.0940161
1	30517069	0.0936988
1	30541953	0.106872
1	30564821	0.195689
1	30605825	0.12444
1	30636205	0.101411
1	30709317	0.00498569
1	30782016	0.012287
1	30794489	-0.000141942
1	30816637	0.143093
1	30874641	0.0886592
1	31045389	0.47242
1	31072531	0.0768996
1	31318032	0.328038
1	31354484	0.286645
1	31378854	0.365699
1	31406092	0.622542
1	31528593	0.205009
1	31548038	0.0617352
1	31607831	0.123881
1	31645483	0.00927933
1	31665939	0.0196435
1	31697534	0.0895894
1	31740851	0.104955
1	31884853	0.0810831
1	31914264	0.0809596
1	31955676	0.00356851
1	31969926	0.00368261
1	31995475	0.080447
1	32046455	0.212551
1	32127809	0.152517
1	32140195	0.29578
1	32179678	0.384985
1	32198014	0.58952
1	32268927	0.00386904
1	32542229	0.47913
1	32590325	0.0316781
1	32777720	0.00225341
1	32844496	0.137474
1	32869607	0.138901
1	33018616	0.216261
1	33036422	0.115984
1	33137960	0.317202
1	33142634	0.317202
1	33220521	0.128814
1	33242920	0.420973
1	33276976	0.50786
1	33372120	0.0514349
1	33426071	0.0233957
1	33461122	0.165871
1	33483411	0.163208
1	33573103	0.0322445
1	33593174	0.0785828
1	33620793	0.254392
1	33698012	0.371197
1	33722398	0.355592
1	33766231	0.0981119
1	33779835	0.0981119
1	33802636	0.691805
1	33819184	0.678399
1	33915682	0.00183783
1	33981718	0.561999
1	34280640	0.0505454
1	34335509	0.0112052
1	34384414	0.0114281
1	34468175	0.0249965
1	34548111	7.18152e-05
1	34609595	0.0131147
1	34710008	0.288295
1	34718645	0.26576
1	34752108	0.000135293
1	34785490	0.000584443
1	34831414	-8.64026e-05
1	34895943	0.000709075
1	34929159	0.0706569
1	35093408	0.0432391
1	35143030	0.0679158
1	35165603	0.0703139
1	35181807	0.0679158
1	35202142	0.0679158
1	35355185	0.113992
1	35486099	0.0598706
1	35549707	0.0552163
1	35736923	0.129734
1	35775772	0.0315902
1	35805241	0.261113
1	35899320	0.069208
1	36153765	0.0658023
1	36325329	0.451118
1	36345917	0.369627
1	36403970	0.396858
1	36587060	0.229811
1	36872061	0.0415748
1	37001580	0.0142837
1	37261336	0.239112
1	37288095	-7.81944e-05
1	37490387	0.0360721
1	37619555	0.0359237
1	37634135	0.000651164
1	37713216	0.0212501
1	37725469	0.459234
1	37729946	0.464233
1	37946487	0.612394
1	38448574	0.528509
1	38470403	0.717298
1	38485194	0.0473509
1	38542093	0.31161
1	38567803	0.285024
1	38654152	0.163187
1	38707171	0.273984
1	38737214	0.0553995
1	38765654	0.00361272
1	38814432	0.302624
1	38887535	0.233447
1	38932346	0.152753
1	38953960	0.152753
1	39380904	0.103689
1	39514088	0.243564
1	39540400	0.145504
1	39567471	0.0470793
1	39727198	0.434139
1	39848331	0.0388363
1	39984957	0.747132
1	40809660	0.00834667
1	40849488	0.318789
1	41274728	0.284826
1	41471270	0.000264201
1	41643223	0.0944888
1	41719086	0.0636229
1	42044006	0.11842
1	42160296	0.000144907
1	42241032	0.00904075
1	42316052	0.357905
1	42507388	0.0601493
1	42507809	0.0601493
1	42542129	0.491618
1	42604295	0.00369455
1	42626844	0.00957173
1	42767208	0.630464
1	42772625	0.0981321
1	42849930	0.0994844
1	43257183	0.0385717
1	43612612	0.242132
1	43635124	0.793581
1	43646692	0.771895
1	43979109	0.479317
1	44006026	0.430792
1	44052733	0.335025
1	44123260	0.330575
1	44327013	0.489258
1	44329108	0.414602
1	44380247	0.330707
1	44421110	0.0598769
1	44450710	0.0688581
1	44473360	0.0791559
1	44498050	0.0704695
1	44623901	0.496442
1	44655399	0.495968
1	44682948	0.496926
1	44709423	0.497249
1	44756605	0.496765
1	45011703	0.496395
1	45113122	0.4916
1	45480921	0.200652
1	45744731	0.266525
1	45936751	0.55152
1	47338824	0.105739
1	47527329	0.708748
1	47628202	0.495939
1	47662910	0.749275
1	47688918	0.685815
1	47954023	0.768173
1	47966521	0.733968
1	47989072	0.733968
1	48091914	0.0894439
1	48105132	0.0894439
1	48118127	0.0894439
1	48193514	0.0941604
1	48212404	0.0910162
1	48246811	0.59683
1	48272677	0.594051
1	48322146	0.122249
1	48617125	0.0776463
1	48698471	0.066712
1	48837922	0.0689833
1	48870797	0.0687537
1	48948723	0.664235
1	49632560	0.161867
1	49689183	0.0977311
1	49762612	0.47351
1	49773812	0.0106139
1	50037586	0.000606381
1	50118512	0.535759
1	50244658	0.0262871
1	50374052	0.00660744
1	50925139	0.0250127
1	51084128	0.52056
1	51111965	0.764024
1	51502130	0.523636
1	51590270	0.484294
1	51679649	0.0948853
1	52196681	0.782485
1	52241222	0.0568466
1	52262327	0.0405296
1	52284040	0.0812615
1	52376383	0.564525
1	52652849	0.749283
1	53037420	0.0481029
1	53195577	0.544739
1	53441222	0.0158296
1	53666889	0.722615
1	53673007	0.492805
1	53753531	0.0175438
1	53762448	0.725855
1	53817974	0.492017
1	53918311	0.798756
1	54003824	0.745445
1	54026234	0.710276
1	54059398	0.721693
1	54082153	0.721054
1	54102189	0.721693
1	54125627	0.562849
1	54186193	0.505354
1	54283575	0.242403
1	54338731	0.318507
1	54438629	0.159709
1	54508888	0.230652
1	54557233	0.448102
1	54571688	0.50974
1	54614559	0.319259
1	54698952	0.607283
1	54730582	0.454382
1	54785792	0.387369
1	54873011	0.33548
1	55037027	0.422521
1	55119115	0.423135
1	55147602	0.00710234
1	55164652	0.0616322
1	55253015	0.249681
1	55289358	0.214968
1	55332930	0.323181
1	55348592	0.0186665
1	55353546	0.192989
1	55366037	0.00729405
1	55422121	0.335863
1	55508391	0.509041
1	55536765	0.527899
1	55550351	0.0502943
1	55686230	0.336729
1	55738309	0.339684
1	55879614	0.461251
1	55927337	0.332924
1	56048787	0.0397319
1	56072391	0.0323856
1	56115010	0.263081
1	56175054	0.000365139
1	56211708	0.172195
1	56281375	0.288889
1	56281453	0.298768
1	56304714	0.286471
1	56352803	0.296683
1	56374284	0.13788
1	56440251	0.141383
1	56491304	0.520233
1	56511890	0.0662136
1	56780388	0.345562
1	56925724	0.0893246
1	57004290	-4.05759e-05
1	57069421	0.0895326
1	57170668	0.823265
1	57241064	0.00230267
1	57259092	0.00228371
1	57277188	0.382841
1	57316578	0.18845
1	57345479	0.266483
1	57377646	0.0298742
1	57399350	0.0104997
1	57698755	0.0866278
1	57759396	0.401746
1	57773102	0.00611297
1	57873684	0.212646
1	57920577	0.672914
1	58091520	0.225682
1	58140706	0.400894
1	58162732	0.40686
1	58188574	0.0817645
1	58242860	0.0817645
1	58355693	0.181591
1	58760643	0.111701
1	58816367	0.480475
1	58932786	0.28236
1	58954270	0.000252991
1	58986022	0.390629
1	59117570	0.0301872
1	59133134	0.00432295
1	59181456	0.468895
1	59299924	0.265023
1	59406942	0.0257957
1	59446560	0.144934
1	59481770	0.0258671
1	59491383	0.00637486
1	59512640	0.00273551
1	59556019	0.0985212
1	59620943	0.287949
1	59636770	0.00626152
1	59862892	0.0519709
1	59963273	0.0378465
1	60027416	0.0378465
1	60304507	0.00179043
1	60338211	0.00346506
1	60371165	0.113612
1	60388521	0.00346506
1	60610639	0.152287
1	60808167	0.00437153
1	60861315	0.112341
1	61177882	0.0896349
1	61200457	0.0806384
1	61246160	0.16007
1	61270731	0.172461
1	61400438	0.117724
1	61430036	0.0028886
1	61448815	0.0285223
1	61465814	0.390366
1	61485663	0.390366
1	61505713	0.201205
1	61628730	0.0024801
1	61630794	0.00335333
1	61918654	0.532896
1	61986232	0.532896
1	62019786	0.533689
1	62042316	0.533689
1	63012075	0.0219506
1	63262614	0.595579
1	63294966	0.140203
1	63513495	0.257262
1	64395202	0.00625386
1	64452788	0.443404
1	64553243	0.62625
1	64745294	0.422776
1	64877553	0.555198
1	65152428	-0.000148753
1	65337586	0.00170607
1	65373610	0.286335
1	65460886	0.142893
1	65474177	0.143337
1	65759072	0.753382
1	65814755	0.0995505
1	66114129	0.0155053
1	66276278	0.0684657
1	66575940	0.170711
1	66814441	0.0204288
1	66857466	0.421814
1	66970456	0.019681
1	67007297	0.47225
1	67024385	0.47566
1	67133402	0.169142
1	67187528	0.0896912
1	67212716	0.198153
1	67248505	0.061835
1	67278674	0.0501809
1	67389397	0.419013
1	67429429	0.513292
1	67564675	0.158311
1	67695374	0.324803
1	67753474	0.519977
1	67807361	0.0493939
1	67947396	0.131236
1	68010353	0.443252
1	68078916	0.0782998
1	68131236	0.310611
1	68150044	0.0536074
1	68297564	0.00574829
1	68318070	0.0774302
1	68352762	0.0772021
1	68407069	0.0890696
1	68426253	0.317847
1	69015932	0.638736
1	69057749	0.564345
1	69083301	0.0494277
1	69353893	0.0503313
1	69396467	0.651899
1	69551184	0.523454
1	70356194	0.531648
1	70713876	0.532074
1	70878784	0.0529481
1	71217689	0.27864
1	71346756	0.00217586
1	71380079	0.0112184
1	71407293	0.0113159
1	71510724	0.581065
1	71563587	0.61729
1	71778383	0.23275
1	71962411	0.12273
1	71984666	0.308147
1	72428453	0.00264917
1	72645989	0.0327831
1	72960619	0.0270867
1	73057549	0.0936694
1	73119231	0.0190615
1	73817808	0.267581
1	73892229	0.352856
1	73957763	0.00545705
1	74037825	0.0175452
1	74578614	0.000813193
1	75283883	0.203356
1	75336902	0.0420234
1	75362990	0.0195498
1	75386437	0.00107199
1	75538663	0.522559
1	75645286	0.102701
1	76381147	0.00377746
1	76397222	0.0468238
1	76418828	0.00377746
1	77338889	0.655887
1	77381746	0.236694
1	77431410	0.343109
1	77451690	0.236694
1	77472299	0.660854
1	77557668	0.329817
1	77631854	0.0311185
1	77673521	0.142285
1	77712353	0.187683
1	77716363	0.251403
1	77842769	0.133882
1	77914431	0.494121
1	78064452	0.129779
1	78084958	0.283629
1	78134084	0.000624214
1	78235096	0.132452
1	78255265	0.132773
1	78274730	0.132452
1	78322656	0.0497227
1	78550623	0.0589422
1	78649724	0.753133
1	78746469	0.0471237
1	78788434	0.196701
1	78826121	0.213983
1	78942618	0.756879
1	79165908	0.426672
1	79329088	0.344325
1	79363436	0.0305052
1	79416203	0.161442
1	79570629	0.878447
1	79657794	0.641497
1	79759905	0.359631
1	79966051	0.348762
1	80166812	0.0136701
1	80367513	0.00521481
1	80539023	0.195517
1	80575698	0.241105
1	80588387	0.0666427
1	80654093	0.0666427
1	80675380	0.0667417
1	80708717	0.470651
1	80772877	0.141214
1	80818202	0.249598
1	80847815	0.230246
1	81033340	-0.000160713
1	81087435	0.00263557
1	81162933	0.0834527
1	81202837	0.0159613
1	81246308	0.161692
1	81273843	0.161692
1	81339366	0.161692
1	81376955	0.00139308
1	81411516	0.00139308
1	81450583	0.125499
1	81563939	0.125387
1	81624545	0.177001
1	81660386	0.541785
1	81714243	0.38235
1	81749973	0.290904
1	81766931	0.428349
1	81823637	0.290749
1	81866432	0.290904
1	81889305	0.290904
1	81910924	0.291644
1	81959972	0.0120698
1	81980592	0.61297
1	82255531	0.100405
1	82324692	0.306069
1	82345289	0.306278
1	82768020	0.342286
1	82927940	0.0230111
1	83027524	0.726965
1	83233838	0.726965
1	83332493	0.006162
1	83357818	0.139944
1	83951904	0.0821753
1	84000812	0.0568485
1	85755361	0.208385
1	86116155	0.0382631
1	86130998	0.0382631
1	86492952	0.278114
1	86614237	0.526495
1	86653561	0.526365
1	86704631	0.116042
1	86834039	0.00591818
1	87064287	-2.81412e-05
1	87106425	0.00235917
1	87131003	0.054848
1	87152416	0.0769528
1	87191235	0.0555066
1	87205715	0.0547499
1	87685694	0.357196
1	87698280	0.331124
1	87726443	0.331264
1	87939005	0.326008
1	88146861	0.00162091
1	88356493	0.569349
1	88471980	0.107323
1	88573047	0.0582546
1	88797366	0.544128
1	89012139	0.0371053
1	89136975	0.303687
1	89250052	0.000664877
1	89307089	0.0109298
1	89322526	0.0109298
1	89380713	0.0258228
1	89461065	0.234223
1	89482313	0.0321311
1	89503787	0.234223
1	89613452	0.00010345
1	90098790	0.808031
1	90399191	0.262757
1	90566643	0.0678636
1	90748703	0.0937136
1	90776817	0.105184
1	90941819	0.07703
1	91121682	0.0769168
1	91403624	0.0542894
1	91410496	0.0542894
1	91471027	0.183258
1	91490107	0.183258
1	91544293	0.0373552
1	91583861	0.0052953
1	91705268	0.00598484
1	91940846	0.00607026
1	91996238	0.382798
1	92079413	0.0059564
1	92231489	0.0399521
1	94198691	0.45926
1	94225166	0.459055
1	94245906	0.31115
1	94280980	0.000995132
1	94361593	0.352361
1	94433725	0.273935
1	94460350	0.43562
1	94479236	0.218686
1	94551687	0.0671249
1	94583634	0.263185
1	94719120	0.42946
1	94991953	0.750705
1	95098056	0.0560942
1	95131410	0.609629
1	95162035	0.503997
1	95191681	0.333344
1	95300134	0.0102427
1	95306525	0.338765
1	95536583	0.00454669
1	95560785	0.0012048
1	95641350	0.530909
1	95713871	0.237494
1	95728721	0.0065523
1	95743243	0.101386
1	95806521	0.454474
1	96673697	0.0633077
1	96683676	0.429769
1	96687550	0.215642
1	96726982	0.320371
1	96783100	0.384
1	96804183	0.40025
1	96848770	0.398701
1	96915400	0.31726
1	96935550	0.0287812
1	96961933	0.471269
1	97027168	0.495333
1	97039634	0.0802845
1	97058188	0.217319
1	97096271	0.063044
1	97122649	0.0108685
1	97128958	0.110237
1	97155310	0.00451717
1	97196439	0.0394867
1	97265217	0.010385
1	97316170	0.00403885
1	97716142	0.578231
1	97745041	0.471164
1	97757218	0.0653623
1	97787169	0.125789
1	97801853	0.0227645
1	97861897	0.0941296
1	97890433	0.105429
1	98013185	0.295238
1	98188168	0.42635
1	98291084	0.302308
1	98301727	0.0224254
1	98340247	0.192896
1	98388952	0.266898
1	98428928	0.266505
1	98481247	0.111911
1	98620354	0.441933
1	98641559	0.323256
1	98701058	0.235296
1	99092242	0.0241996
1	99287418	0.14662
1	99469765	0.67896
1	99504718	0.252749
1	99713148	0.0386775
1	99951094	0.303262
1	100150312	0.187151
1	100161823	0.277147
1	100286992	0.0629897
1	100545293	-0.000161134
1	100761858	0.203195
1	100926862	0.0234219
1	101066497	0.0511087
1	101207812	0.00514513
1	101220415	0.20185
1	101385729	0.00899706
1	101810570	0.0149006
1	101895451	0.0141151
1	101989059	-0.000122872
1	101993816	0.00233056
1	102172548	0.0348382
1	102331586	0.135825
1	102356328	0.135825
1	102620315	0.512707
1	102913650	0.517974
1	102955022	0.509641
1	102981316	0.438201
1	103103533	0.538508
1	103137863	0.0365903
1	103471426	0.000936725
1	103514598	0.0191889
1	104202529	0.522143
1	104241546	0.580216
1	104620209	0.367112
1	104861191	0.17265
1	104937879	0.212286
1	104950812	0.253549
1	104964748	0.210617
1	104980009	0.253679
1	105291264	0.162889
1	105610407	0.500125
1	105634678	0.0581895
1	105696297	0.0855833
1	105751534	0.161197
1	105818705	0.161197
1	105918436	0.18844
1	105997010	0.104542
1	106140642	0.068555
1	106383865	0.09185
1	106412058	0.06756
1	106519337	0.0226419
1	106638228	1.18003e-05
1	106679629	0.233124
1	106683184	0.233124
1	106697548	0.212356
1	106763495	0.21193
1	106807003	0.397617
1	106823633	0.145444
1	106853339	0.0626629
1	106877209	0.0636824
1	106917692	0.0481949
1	107100243	0.109634
1	107129198	0.391796
1	107266859	0.478817
1	107544863	0.506971
1	107648803	0.501335
1	107668382	0.240782
1	107824772	0.347126
1	107902305	0.340897
1	108074183	0.363687
1	108094027	0.113997
1	108121246	0.00661219
1	108209776	0.0871172
1	108298293	0.00165505
1	108340862	0.00167378
1	108340887	0.243417
1	108400617	0.00165505
1	108568595	0.324116
1	108662222	0.077314
1	108970427	0.140056
1	109023452	0.0421596
1	109107576	0.0126086
1	109137540	0.15876
1	109261993	0.198405
1	109357021	0.123523
1	109416025	0.00090598
1	109527146	0.156711
1	109579245	0.0173595
1	109615822	0.175643
1	109638468	0.0582683
1	110068475	0.0578409
1	110201182	0.0494486
1	110264935	0.10345
1	110311245	0.171055
1	110407932	0.0361793
1	110446003	0.0407993
1	110466460	0.114382
1	110575124	0.179425
1	110598406	0.179404
1	110673386	0.00541359
1	110789856	0.298479
1	111094906	0.232918
1	111133154	0.283369
1	111162183	0.369852
1	111184327	0.0786031
1	111233316	0.106118
1	111455138	0.0515206
1	111582332	0.158284
1	111609418	0.294427
1	111636328	0.205939
1	111662017	0.206107
1	111690490	0.0568193
1	111905972	0.257856
1	112029698	0.21736
1	112057329	0.217496
1	112075659	0.257989
1	112080685	0.10285
1	112194950	0.230764
1	112210717	0.0769877
1	112261226	0.448533
1	112395309	0.126476
1	112430200	6.16529e-05
1	112433789	0.204074
1	112515695	0.0311542
1	112846282	0.140875
1	112871790	0.224086
1	112896780	0.224086
1	112924279	0.00821854
1	112965917	0.00821854
1	113075599	0.311555
1	113131546	0.344159
1	113564380	0.236941
1	113589799	0.113556
1	113630812	0.0217987
1	114036329	0.204559
1	114290241	0.0511662
1	114339448	0.442381
1	114428892	0.13744
1	114546541	0.160092
1	114573450	0.0142661
1	114594037	0.329828
1	114610229	0.404394
1	114628022	0.332509
1	114704780	0.237713
1	114847554	0.165948
1	114940536	0.00364082
1	115059463	0.167864
1	115347805	0.315335
1	115553198	0.164015
1	115993957	-8.58458e-05
1	116145560	0.0329182
1	116300444	0.00123099
1	116359904	0.156089
1	116564862	0.147393
1	116598515	0.031492
1	116622532	0.146234
1	116648112	0.0164862
1	116779196	0.00762402
1	116853329	0.146468
1	116881074	0.146341
1	116893987	0.146616
1	117134517	0.129698
1	117409280	0.0035111
1	117451770	0.0035111
1	117528483	0.174723
1	117583391	0.450316
1	117608243	0.450316
1	117633924	0.4501
1	117654947	0.0955402
1	117735952	0.0690128
1	118142142	0.36838
1	118280193	0.524379
1	118311534	0.524379
1	118420618	0.0246626
1	118532218	0.112372
1	118630286	0.112255
1	118778245	0.0250265
1	118905353	0.112148
1	118994223	0.112148
1	119478870	0.29118
1	119505578	0.544568
1	119523919	0.139087
1	119567720	0.26337
1	119689230	0.0354179
1	119967365	0.613963
1	120045585	0.00706684
1	120380599	0.734383
1	120796830	0.124637
1	120811775	0.0339584
1	120828664	0.00120181
1	120849973	0.00116268
1	120911567	0.0296005
1	121075999	0.00950482
1	121344333	0.230184
1	121680768	0.0264354
1	121952219	0.679241
1	122299372	0.557965
1	122463450	0.197391
1	122545229	0.374944
1	122602525	0.338893
1	122630798	0.0651653
1	122677662	0.096739
1	122789864	0.705746
1	122909530	0.489535
1	123289823	0.347705
1	123329539	0.330174
1	123365287	0.445
1	123368420	0.511368
1	123426899	0.290165
1	123471438	0.0224499
1	123482703	0.0118269
1	123517700	0.148162
1	123568354	0.157143
1	123699945	0.32896
1	123739380	0.279184
1	123762641	0.189166
1	123786222	0.184754
1	123813806	0.0602349
1	123825984	0.0598511
1	123904362	0.71462
1	123943344	0.675758
1	123995795	0.0027024
1	124017483	0.0569239
1	124199122	0.01825
1	124296723	0.421718
1	124333001	0.126585
1	124662652	0.371836
1	124712777	0.352509
1	124926504	0.0122214
1	125112608	0.388331
1	125114214	0.350397
1	125272056	0.354293
1	125295574	0.328463
1	125319649	0.341399
1	125353121	0.341399
1	125419284	0.341097
1	125499423	0.334911
1	125539107	0.321909
1	125553771	0.321909
1	125685721	0.164629
1	125698743	0.193893
1	125895939	0.00106322
1	125972551	0.303595
1	126191641	0.132266
1	126381240	0.0334559
1	126993674	0.350341
1	127275800	0.35264
1	127457822	0.10032
1	127492720	0.10032
1	127890280	0.338318
1	127919172	0.00638139
1	127957580	0.00312876
1	128521866	0.00339106
1	128983841	0.0897986
1	129087544	0.128653
1	129193803	0.102954
1	129217218	0.000241588
1	129354132	0.168752
1	129483836	0.326068
1	129816213	0.0602795
1	129869498	-3.68515e-05
1	130295942	0.341121
1	130303657	0.0672149
1	130398793	0.205021
1	130578101	0.159622
1	130611566	0.144149
1	130768992	0.374038
1	130792362	0.375584
1	130829162	0.0503682
1	130906660	0.318083
1	131036674	0.156608
1	131047558	0.156608
1	131061791	0.081105
1	131069314	0.0813533
1	131122258	0.0813533
1	131132164	0.0816065
1	131162877	0.081105
1	131201232	0.32869
1	131447528	0.0337006
1	131811261	0.243873
1	131841572	0.167168
1	131865657	0.245121
1	131888278	0.552978
1	131921131	0.38369
1	131941145	0.429508
1	132002472	0.0334946
1	132037747	0.54056
1	132059514	0.271109
1	132122843	0.220171
1	132309024	0.430886
1	132376665	0.266239
1	132440220	0.431262
1	132481475	0.219823
1	132572509	0.536192
1	132591965	0.0770313
1	132616858	0.214959
1	132698168	0.224732
1	132894037	0.43959
1	133245793	0.104928
1	133468625	0.0915598
1	133665918	0.210906
1	134017532	-0.000150456
1	134046180	-0.000150456
1	134440592	0.395512
1	134503780	0.409908
1	134594000	0.414175
1	134597593	0.0295075
1	134737012	0.220328
1	134998333	0.164308
1	135202243	0.193211
1	135274728	0.0163555
1	135545882	0.0406143
1	135695291	0.0359641
1	135878953	0.073877
1	136244734	0.0300549
1	136413390	0.029931
1	136735925	0.0124876
1	136976833	0.0115884
1	137239339	0.137562
1	137430730	0.125443
1	137459934	0.125989
1	137678680	0.0994128
1	137801212	0.326635
1	138007535	0.0950124
1	138095928	0.0808121
1	138223942	0.00188073
1	138417104	0.00244221
1	138700507	0.019762
1	138723596	0.160037
1	138818408	0.00301325
1	139000293	0.00390731
1	139068029	0.0422879
1	139151214	0.0163887
1	139207599	0.0160533
1	139325590	0.138702
1	139400191	0.00542839
1	139423215	0.00103279
1	139448016	0.00103279
1	139481542	0.299668
1	139532521	0.072351
1	139579572	0.0757115
1	139636710	0.000454896
1	139655026	-8.78091e-05
1	139675946	0.0671814
1	139712773	0.00784969
1	139826395	0.365689
1	139847856	0.366039
1	139923196	0.126564
1	139965223	0.126564
1	139979406	0.151615
1	139993309	0.123623
1	140018050	0.0786603
1	140031748	0.0786603
1	140097794	0.323503
1	140138526	0.0786603
1	140186229	0.187828
1	140269335	0.46206
1	140296640	0.46206
1	140345052	0.278187
1	140543183	0.00144479
1	140580730	0.0363922
1	140684025	0.0363922
1	140813895	0.169434
1	141062480	0.0566714
1	141691193	0.0407815
1	141889209	0.297111
1	141989498	0.259816
1	142042139	0.286393
1	142546070	0.0362687
1	142644850	0.631485
1	142779307	0.0184316
1	142938731	0.450693
1	142975163	0.179704
1	143236216	0.000473573
1	143441680	0.0469809
1	143519304	0.340624
1	143601307	0.76801
1	143733258	0.664937
1	143747114	0.656798
1	143878129	0.593469
1	143919220	0.477095
1	144001568	0.477274
1	144236477	0.127836
1	144459132	0.411771
1	144691974	0.164443
1	145307742	0.12425
1	145333715	0.00777331
1	145384623	0.0147317
1	145436479	0.00624855
1	145464765	0.00724908
1	145502977	0.064795
1	145516041	0.0623931
1	145534222	0.0631681
1	145590416	0.371962
1	145605010	0.578601
1	145620082	0.55703
1	145643981	0.349451
1	145680667	-1.43072e-05
1	145683881	0.00313308
1	145724081	0.0162418
1	145745870	0.678586
1	145761088	0.145934
1	145798849	0.14381
1	146086033	0.23656
1	146190955	0.240071
1	146362732	0.0482934
1	146384107	0.492541
1	146686967	0.0893388
1	146804205	0.0183558
1	146816331	0.417554
1	146979672	0.110762
1	147001436	0.74293
1	147031524	0.755967
1	147052660	0.742465
1	147176896	0.114582
1	147198001	0.656086
1	147253213	0.122902
1	147274084	0.798642
1	147421873	0.249396
1	147473965	0.108092
1	147497745	0.780561
1	147561398	0.690138
1	147569477	0.614641
1	147628541	0.0992392
1	147654193	0.218391
1	147704396	0.621928
1	147897077	0.503688
1	147931091	0.0685986
1	148104710	0.00238534
1	148170231	0.363219
1	148178063	0.121679
1	148327912	0.166829
1	148366386	0.139149
1	148387133	0.000616229
1	148429806	0.127403
1	148452203	0.169482
1	148839311	0.542982
1	148894586	0.601025
1	148974102	0.387463
1	149261646	0.373933
1	149286248	0.520417
1	149353593	0.53848
1	149501491	0.45843
1	149573916	0.0839096
1	149745061	0.257524
1	149936117	0.286524
1	149967322	0.000958613
1	150005308	0.0560158
1	150047519	0.350325
1	150050926	0.102042
1	150051346	0.0210596
1	150070744	0.0709795
1	150089383	0.0709795
1	150144056	0.000295226
1	150363749	0.00207644
1	150386584	0.00196842
1	150554796	0.183089
1	150925662	0.00163191
1	151018802	0.00185948
1	151209846	0.0185473
1	151303056	0.0333606
1	151675958	0.0244709
1	152059892	0.238512
1	152100725	0.312358
1	152201203	0.327485
1	152246799	0.0277622
1	152314613	0.0275448
1	152527914	0.0599748
1	152791549	0.141034
1	152985397	0.0343697
1	153020244	0.0288349
1	153127121	0.0288349
1	153198572	0.034751
1	153391587	0.0287611
1	153565013	0.0196706
1	153670902	0.0198782
1	153928505	0.0670334
1	154021298	0.0147172
1	154243826	0.0117186
1	154796451	0.156777
1	154822561	0.177239
1	154874516	0.162832
1	154910324	0.0485828
1	154951672	0.085586
1	154980475	0.0859287
1	155015630	0.0859287
1	155129906	0.0574442
1	155163188	0.17724
1	155275308	0.347752
1	155323182	0.109737
1	155462235	0.327465
1	155634718	0.048962
1	155713656	0.0570277
1	155763373	0.0569292
1	155984360	0.350282
1	155986286	0.350282
1	156034065	0.228466
1	156328454	0.0162703
1	156347688	0.0162703
1	156387603	0.00292485
1	156401545	0.00650327
1	156505431	0.0191202
1	156600585	0.0639831
1	156729990	0.0636672
1	156745942	0.107301
1	156960410	0.261101
1	157498487	0.075483
1	157713757	0.0132183
1	157992517	0.0747007
1	158260371	0.466237
1	158309021	0.396819
1	158355905	0.0124839
1	158589475	0.082823
1	158682904	0.31478
1	158755255	0.381134
1	158811662	0.54425
1	158829230	0.117076
1	159238083	0.11255
1	159538854	0.112
1	159619891	0.386832
1	159660303	0.0838775
1	159697691	0.00820228
1	159785087	0.0169763
1	159835711	0.0647011
1	159869511	0.0647011
1	159881634	0.0680699
1	160005977	0.0352761
1	160028398	0.0352761
1	160210902	0.00419445
1	160223900	0.256477
1	160273139	0.256689
1	160284793	0.254797
1	160288412	0.00615765
1	160347188	0.170587
1	160447734	0.361351
[truncated: 36,041 more rows]
