# Supplementary material for: Genomic Analysis of Reproductive Trait Divergence in Duroc and Yorkshire Pigs: A Comparison of Mixed Models and Selective Sweep Detection
Source: Vet Sci. 2025 Jul 11;12(7):657. doi: 10.3390/vetsci12070657 (PMC12299411; doi:10.3390/vetsci12070657)
Supplement: Supplementary file 1 [file vetsci-12-00657-s001.zip › Table S2. The Fst value and p_value of additive and dominant.xlsx]

## Sheet: Sheet1
CHR	POS	Fst	p_Add	p_Dom	QTL_ID	Traits	PUBMED_ID
6	165835717	0.042463	1.78196e-31	1.78281e-28
6	165850427	0.00337818	1.78196e-31	1.78281e-28
6	165892172	0.000915641	1.78196e-31	1.78281e-28
6	166035321	0.0043682	2.39569e-31	2.95986e-28
6	166119796	0.0465154	5.25797e-31	1.96143e-28
6	165090249	0.184903	5.3696e-30	5.50871e-21
6	165136688	0.00078917	7.79157e-30	8.86069e-20
6	165252413	0.000155361	1.44467e-29	6.07795e-20
6	165377009	0.0688602	1.44467e-29	6.07795e-20
6	165443444	0.0466342	1.80284e-29	7.41349e-20
6	165464833	0.25166	1.80284e-29	7.41349e-20
6	165497688	0.000169635	1.80284e-29	7.41349e-20
6	165421933	0.116271	1.93224e-29	8.00207e-20
6	165061683	0.348649	2.7502e-28	8.89909e-22
6	165061162	0.0466494	1.84816e-27	1.86547e-16
6	166523401	0.00254084	2.89396e-27	9.44062e-11
6	167192729	0.255324	9.91607e-27	4.96848e-31
6	164044870	0.372056	1.8638e-24	7.48929e-14
6	164205700	0.296653	1.8638e-24	7.48929e-14
6	164243909	0.0982822	1.8638e-24	7.48929e-14
6	164716926	0.278471	1.8638e-24	7.48929e-14
6	163915256	0.0535517	2.58646e-24	3.2837e-13
6	164024199	0.458139	2.58646e-24	3.2837e-13
6	164104286	0.102739	2.58646e-24	3.2837e-13
6	164189417	0.246148	2.58646e-24	3.2837e-13
6	163627271	0.0827921	3.42041e-24	6.90092e-14
6	163952941	0.364971	5.10629e-24	7.89693e-12
6	164451623	0.151637	7.0996e-24	2.75031e-11
6	163750101	0.0045483	1.01355e-23	1.47751e-11
15	94923471	0.0588607	1.19461e-23	0.000100173
6	163756092	0.000133424	1.39704e-23	4.82132e-11
6	163840028	0.0456181	1.39704e-23	4.82132e-11
1	243910068	0.9655	4.49328e-23	1.32295e-38
6	163647877	0.0737631	4.63118e-23	9.8536e-14
15	96648997	0.560898	7.62381e-23	0.0110997
15	94558268	0.014144	5.35904e-22	1.83547e-05
7	6956205	0.196535	9.92177e-22	3.71491e-10
1	220003689	0.961578	1.25687e-21	0.0106975
15	94839330	0.0586224	3.63148e-21	0.00013785
1	180740208	0.964495	4.96385e-21	1.63462e-06
7	6351735	0.0131719	7.34764e-21	6.0397e-09
7	7295589	0.01928	7.76936e-21	1.94647e-09
18	37112508	0.194986	2.77946e-20	0.697163
7	6378328	0.0417992	3.25254e-20	6.50264e-07
6	165271492	0.0699599	5.18792e-20	2.91548e-09
8	2893507	0.312969	2.21166e-19	0.461773
8	2955060	0.0258494	2.35288e-19	0.464083
2	10584163	0.0306495	2.86127e-19	1.24449e-20
6	167345331	0.197303	1.003e-18	0.964856
7	8130715	0.00284754	8.05048e-18	6.86067e-21
15	70495535	0.199487	2.65331e-17	0.159792
6	163563136	0.236602	4.1078e-17	7.7113e-10
1	208784006	0.918209	4.78542e-17	0.0491192
15	95490496	0.603864	5.77551e-17	0.000136418
15	95334902	0.066381	5.79259e-17	9.66634e-05
15	96390949	0.141864	7.97284e-17	0.000240443
8	4116676	0.531954	2.6285e-16	0.094064
15	2493836	0.000438994	6.10821e-16	0.24189
1	213948696	0.883683	8.39982e-16	0.023074
6	166781955	0.139873	1.13278e-15	0.957576
15	96182195	0.138705	1.14943e-15	0.000112282
7	5372125	0.0201344	1.70852e-15	0.144351
7	5471533	0.00315529	1.70852e-15	0.144351
8	4451319	0.00486542	2.58157e-15	0.00372969	223271	Teat number	34096632
8	4515379	0.0453431	2.58157e-15	0.00372969	223271	Teat number	34096632
8	3519102	0.0213686	4.7061e-15	0.223495
15	86990138	0.70683	7.30659e-15	0.21756
15	102874916	0.384179	7.89981e-15	0.0191645
15	70935416	0.418645	8.14485e-15	0.688225
1	214055084	0.858582	1.35792e-14	0.852094
8	4079901	0.485953	1.93233e-14	0.0645232
8	4082535	0.553771	1.93233e-14	0.0645232
8	4176147	0.0108446	1.93233e-14	0.0645232
8	3943970	0.181229	2.13917e-14	0.0713342
8	4310836	0.445384	2.21548e-14	0.0627957	223271	Teat number	34096632
1	213600116	0.844168	3.46538e-14	0.000213648
8	2843234	0.619379	5.32446e-14	0.00686643
8	3506314	0.00154734	5.98947e-14	0.501994
8	3281446	0.320944	6.24872e-14	0.589353
8	2862902	0.149475	8.1635e-14	0.00927855
8	3800475	0.0996977	1.05754e-13	0.581293
7	6230846	0.263496	1.28534e-13	3.14914e-10
8	3545787	0.0854137	1.32929e-13	0.195286
8	3546104	0.0784757	1.32929e-13	0.195286
8	3565095	0.135347	1.32929e-13	0.195286
8	3614948	0.192821	1.32929e-13	0.195286
1	205764731	0.879766	1.34329e-13	0.00061123
15	92433597	0.0574568	1.69966e-13	0.158355
15	71025402	0.269088	1.7372e-13	0.00622768
6	164150761	0.337902	1.88271e-13	0.966782
8	3581400	0.553517	2.03596e-13	0.186762
8	3599872	0.011164	2.03596e-13	0.186762
15	83587122	0.434229	2.13251e-13	0.201323
6	164129991	0.440844	2.32341e-13	0.98643
15	50181918	0.600323	3.45102e-13	0.0333789
8	3371469	0.278135	3.84724e-13	0.00856602
8	3426745	0.0634238	3.84724e-13	0.00856602
15	50150886	0.30406	4.04775e-13	0.0333913
2	9278346	0.0405031	4.58082e-13	0.0301948
8	2938359	0.00213679	4.70592e-13	0.000273708
12	39976401	0.00313017	5.11103e-13	0.134366
8	3288993	0.0418771	5.18649e-13	0.00769344
13	167131576	0.378293	5.74583e-13	3.12182e-12
6	163889406	0.312095	6.11744e-13	0.869388
13	161809025	0.14142	6.12075e-13	5.28057e-07
2	144243484	-8.31147e-05	6.80914e-13	0.172727
7	6960057	0.110009	8.9489e-13	0.83361
13	164782820	0.453204	1.01381e-12	2.99148e-07
15	49305909	0.466465	1.01908e-12	0.0274555
15	49761583	0.139767	1.01908e-12	0.0274555
15	75527953	0.53214	1.32471e-12	0.0625117
15	71112460	0.0284882	2.08059e-12	0.122658
14	73118420	0.227119	2.08493e-12	0.40075
6	157373458	0.0708436	2.62368e-12	0.398324
6	157464089	0.00300938	2.62368e-12	0.398324
1	79570629	0.878447	2.68818e-12	0.10292
6	157487559	0.0369573	2.88002e-12	0.379093
2	8293621	0.183297	3.05597e-12	0.11196
15	82436975	0.348971	4.21158e-12	0.0102791
1	220253380	0.935065	4.27495e-12	1.45667e-06
15	92649432	0.00148873	4.55186e-12	0.605484
15	94216443	1.39323e-05	4.65503e-12	0.867998
6	158658647	0.0561665	6.0572e-12	0.461221
15	94161402	0.332679	6.44923e-12	0.865529
1	214634063	0.888619	7.24849e-12	9.81923e-06
1	214641669	0.888619	7.24849e-12	9.81923e-06
6	157011830	0.412844	8.93102e-12	0.431947
1	178003578	0.899663	9.78944e-12	0.230764
6	156995515	0.00733223	1.06387e-11	0.462933
6	158671823	0.00492055	1.1323e-11	0.396791
9	81420080	0.368305	1.23515e-11	0.00913489
14	107377294	0.00275302	1.52486e-11	0.00508677	130290	Litter size	27615062
15	70333728	0.52483	1.68075e-11	0.00378532
6	164073786	0.179605	1.74105e-11	0.321387
15	83659499	0.650507	1.83653e-11	0.543604
15	83703119	0.610255	1.83653e-11	0.543604
15	83890342	0.602677	1.83653e-11	0.543604
1	234064686	0.888498	1.87026e-11	0.000372434
15	83940845	0.851377	1.96715e-11	0.572181
1	234093474	0.888332	2.04046e-11	0.000464964
15	83659282	0.650087	2.08422e-11	0.56939
15	83779341	0.851377	2.08422e-11	0.56939
15	83821178	0.851377	2.08422e-11	0.56939
13	199424223	0.000975592	2.10411e-11	0.0354896
15	83677763	0.650507	2.16221e-11	0.573523
8	3396365	0.61434	2.18256e-11	0.916701
8	3274058	0.320944	2.39826e-11	0.0946276
15	83732545	0.610255	2.4953e-11	0.532368
15	83894842	0.90094	2.49941e-11	0.574974
13	18104955	0.405533	2.61756e-11	0.851707
13	199248484	0.52126	2.64643e-11	0.0472692
7	17654533	0.144516	2.92383e-11	0.00236586
7	8081734	0.0133588	3.20404e-11	0.194199	22057	Age at puberty	23980905
4	20074465	0.00416775	4.31077e-11	0.935103
15	103751874	0.328126	5.03214e-11	0.00683142
15	91605218	0.0866803	5.03904e-11	0.75842
15	91695047	0.179163	5.03904e-11	0.75842
11	46470749	0.226604	6.50197e-11	0.152508
1	181075670	0.872933	6.58873e-11	0.854881
1	181186813	0.872933	6.58873e-11	0.854881
6	166851305	0.270235	7.09228e-11	0.561953
7	5390198	0.107986	7.1826e-11	0.478082
7	5455605	0.0748381	7.1826e-11	0.478082
15	69465992	0.134171	7.84976e-11	0.00977486
11	46362111	0.0048911	8.01644e-11	0.158438
8	3381743	0.613853	8.24251e-11	0.000959957
6	159096508	0.759545	1.20133e-10	0.272097
6	159018219	0.210936	1.20146e-10	0.272326
4	36676818	0.2657	1.2485e-10	0.00582121
2	10213354	0.562412	1.27984e-10	0.128059
15	67008603	0.0854562	1.35395e-10	0.0391697
6	157658180	0.694385	1.37388e-10	0.713352
6	157177938	0.56612	1.58649e-10	0.797428
13	199462583	0.455423	1.91076e-10	0.161648
15	108848114	0.00763875	2.0302e-10	0.681961
15	66877196	0.0233723	2.03479e-10	0.0637813
6	166338242	0.0662925	2.1948e-10	0.321749
6	158484025	0.00520171	2.34156e-10	0.601977
6	159801569	0.276562	2.51185e-10	0.593189
6	160127893	0.232709	2.92205e-10	0.578651
6	160183304	0.0382087	2.92205e-10	0.578651
6	158256962	0.0503137	2.95318e-10	0.75489
13	165823474	0.211788	3.12092e-10	0.00951575
14	103073082	0.298731	3.23835e-10	0.0262073
6	156432504	0.0344825	3.23846e-10	0.83552
6	156513782	0.243187	3.23846e-10	0.83552
6	156520158	0.395524	3.23846e-10	0.83552
15	84497300	0.874224	3.38513e-10	0.54748
15	85600792	0.21663	3.38513e-10	0.54748
15	85645389	0.00202194	3.38513e-10	0.54748
6	163511484	0.293953	3.49127e-10	0.385788
14	108185625	0.187444	3.5197e-10	0.184809
6	167415631	0.102789	3.52731e-10	0.488326
6	157641665	0.0746711	3.63193e-10	0.824578
6	156174348	0.180847	4.1994e-10	0.704636
13	161383379	0.235981	4.29746e-10	0.000267938
6	156198481	0.350176	4.53618e-10	0.779373
8	2538785	0.010473	5.30803e-10	0.0109092
7	101674850	0.0904504	5.48463e-10	0.00860521
15	67667725	0.13351	5.51151e-10	0.0765684
8	33430348	0.654694	5.74182e-10	0.00244073
13	166996858	0.0190202	6.97044e-10	0.0339148
8	4697359	0.0247178	7.48946e-10	0.00617561	223271	Teat number	34096632
14	73103671	0.0379106	7.53297e-10	0.205416
5	102012520	0.124172	7.70602e-10	0.110046
15	71977160	0.418386	7.79815e-10	0.0255202
2	7381573	0.411392	7.99797e-10	0.060802
14	74178505	0.316115	8.02626e-10	0.428305
14	74216229	0.0217279	8.02626e-10	0.428305
6	160474293	0.164674	8.7441e-10	0.802822
2	7476416	0.0148705	9.22169e-10	0.502323
8	33318664	0.61827	9.704e-10	0.0040706
14	108115777	0.233985	9.9391e-10	0.168599
6	156527480	0.119605	1.10705e-09	0.70737
15	83383571	0.596278	1.13861e-09	0.47847
1	215847916	0.743233	1.15735e-09	0.608903
1	215939709	0.743233	1.15735e-09	0.608903
1	216032835	0.743233	1.15735e-09	0.608903
15	115666031	0.0436683	1.18257e-09	0.714213
8	32813036	0.147498	1.27937e-09	0.0198552
8	33073690	0.705535	1.33136e-09	0.0194057
8	33194281	0.701735	1.33136e-09	0.0194057
6	169260133	0.0758953	1.3791e-09	0.105512
15	69961537	0.506683	1.43657e-09	0.0350846
15	72221608	0.29467	1.46534e-09	0.0520959
15	72569632	0.337322	1.46534e-09	0.0520959
15	127197873	0.152748	1.51591e-09	0.443599
6	165224986	0.100747	1.52627e-09	0.0191368
9	129974701	0.255411	1.53721e-09	0.680826
1	90098790	0.808031	1.54803e-09	0.0537103
5	102034829	0.0576419	1.5641e-09	0.118668
13	184843663	0.190487	1.67311e-09	0.374675
7	8558300	0.24	1.68022e-09	0.0921389
1	212065487	0.722832	2.27125e-09	0.224628
11	58341	0.607377	2.33375e-09	0.841049
7	115202457	0.116759	2.49538e-09	0.107573
7	115205072	0.00553415	2.53864e-09	0.105023
13	162734297	0.0896741	2.57037e-09	0.116258
13	162480045	0.117575	2.5872e-09	0.117949
15	72586615	0.30256	2.61822e-09	0.0453638
1	206324996	0.864864	3.22598e-09	0.417587
15	75482658	0.30877	3.27718e-09	0.0710593
6	160454991	0.230258	3.40125e-09	0.909676
1	175456639	0.722872	3.45322e-09	0.160565
10	68215327	0.0141905	3.54479e-09	0.487622
13	200455646	-0.000126928	3.71118e-09	0.0535096
6	59150980	0.0237636	3.81369e-09	1.52248e-06
15	70607900	0.52483	3.82557e-09	0.0134947
15	75063953	0.516495	3.90729e-09	0.0497194	57518	Number of stillborn	26020742
15	75459823	0.308074	4.85818e-09	0.0584636
13	163505142	0.101363	4.96599e-09	0.0898646
15	48835987	0.0942144	5.13869e-09	0.988671
6	157700941	0.127145	5.46607e-09	0.576468
6	157718589	0.12544	5.46607e-09	0.576468
6	158206702	0.288342	5.46607e-09	0.576468
17	23888579	0.25244	5.49215e-09	0.420637
17	24103603	0.578327	5.49215e-09	0.420637
6	163973392	0.00080607	5.69239e-09	0.0278451
7	114938250	0.408462	5.95321e-09	0.0923525
15	47275099	0.505123	6.16596e-09	0.85774
15	47526724	0.372714	6.16596e-09	0.85774
15	49194022	-0.000129624	6.24164e-09	0.997045
15	47856638	0.144051	6.3923e-09	0.872422
6	158355887	0.0300456	6.52904e-09	0.565201
15	49073401	0.576307	6.78801e-09	0.992997
15	47693723	0.173866	7.05493e-09	0.853968
15	49104954	-0.000123488	7.1087e-09	0.988858
2	8435556	0.0918605	7.21246e-09	0.190229
2	6823767	0.299446	7.42451e-09	0.224016
2	6910179	0.527893	7.42451e-09	0.224016
1	181648737	0.791215	7.5696e-09	0.486622
15	114153820	0.104266	7.85571e-09	0.431305
1	78942618	0.756879	7.87354e-09	0.440011
15	48704394	0.0174059	8.61193e-09	0.838382
15	48701287	0.656306	8.63483e-09	0.838662
15	47970351	0.480289	8.99968e-09	0.847998
15	48026969	0.444731	8.99968e-09	0.847998
2	8465829	0.20861	9.42278e-09	0.171355
15	115710305	0.167354	9.71304e-09	0.905235
15	86008239	0.106766	9.9252e-09	0.371648
13	11702858	0.271907	1.04172e-08	0.00402548
12	38034413	0.321671	1.05794e-08	0.303129
15	47899115	0.565297	1.06922e-08	0.81494
6	168561890	0.300842	1.09247e-08	0.278596
15	47388339	0.367838	1.18778e-08	0.874218
6	159851632	0.0415367	1.28977e-08	0.744261
7	16019908	0.119066	1.28979e-08	0.602209
15	47494495	0.582063	1.29436e-08	0.896121
10	69319537	0.0426553	1.31519e-08	0.496215
13	18048198	0.155054	1.31536e-08	0.976225
15	47809293	0.446359	1.38486e-08	0.870719
1	29527614	0.813312	1.40321e-08	0.0251961
15	84587017	0.874224	1.41385e-08	0.489742
15	84457994	0.00688073	1.44971e-08	0.498463	62172	Seminiferous tubule diameter	26425933
15	50408038	0.0122262	1.50162e-08	0.967631
6	159764271	0.275523	1.58563e-08	0.350556
15	92577749	0.00148873	1.60977e-08	0.0272074
4	17973150	0.353727	1.667e-08	0.371257
4	17990298	0.433786	1.667e-08	0.371257
4	18032705	0.0440003	1.667e-08	0.371257
4	18094715	0.175638	1.667e-08	0.371257
4	18452428	0.0641605	1.667e-08	0.371257
4	18491502	0.244359	1.667e-08	0.371257
2	41023009	0.001325	1.67323e-08	0.444695
2	41032370	0.10882	1.67323e-08	0.444695
7	8924093	0.407937	1.70541e-08	0.785156
15	48355701	0.697537	1.71353e-08	0.736797
15	84234901	0.611738	1.75455e-08	0.476613
1	181624438	0.788378	1.7605e-08	0.438977
7	114920897	0.316754	1.81526e-08	0.193744
1	181702614	0.787057	1.86075e-08	0.638925
10	27879987	0.0802267	1.86175e-08	0.00278077
15	49538487	0.162963	1.91822e-08	0.937528
16	68452573	0.338192	1.91915e-08	0.803131
16	68542670	0.378008	1.91915e-08	0.803131	223295	Teat number	34096632
16	68577292	0.0311269	1.91915e-08	0.803131	223295	Teat number	34096632
1	266639949	0.910433	1.92331e-08	0.000219328
15	47046201	0.634999	1.99438e-08	0.883587
15	106276265	0.717698	2.00901e-08	0.691884
14	105988669	0.184683	2.03969e-08	0.212192
15	82660397	0.891381	2.05337e-08	0.266814
14	105797768	0.0123936	2.05625e-08	0.212391
15	75490478	0.30877	2.07299e-08	0.550841
15	48779875	0.315322	2.12243e-08	0.686345
1	264256521	0.914031	2.13073e-08	0.0623043
5	70175272	0.101284	2.163e-08	0.780239
2	148637136	0.148989	2.28443e-08	0.829613
1	181716972	0.783223	2.31125e-08	0.59711
15	83971851	0.851049	2.3155e-08	0.5458
7	7235473	0.0791278	2.35305e-08	0.784905
16	68006908	0.344086	2.37078e-08	0.829344
16	68110032	0.392229	2.37078e-08	0.829344
16	68182022	0.307518	2.3713e-08	0.830926
13	201951214	0.194136	2.37467e-08	0.0982515
5	71494266	0.269645	2.56431e-08	0.0843726
1	232226731	0.805465	2.56605e-08	0.117736	289433	Sperm count	38540441
16	68472062	0.692581	2.79717e-08	0.815244
1	177641009	0.822632	2.90511e-08	0.952069
6	162227174	0.0202795	2.97809e-08	0.903902
4	20504842	0.0128225	2.99482e-08	0.901215
9	9268486	0.0799264	3.01339e-08	0.39483
16	68055378	0.372598	3.16642e-08	0.765712
13	200441084	0.017425	3.56512e-08	0.850719
15	66374339	0.271334	3.61538e-08	0.773427
7	20105440	0.257308	3.79335e-08	0.69494	289445	Sperm motility	38540441
13	164837808	0.280428	3.9061e-08	0.738064
13	164877805	0.0578999	3.9061e-08	0.738064
7	5608003	0.276702	3.96372e-08	0.540098
7	116204637	0.0731874	4.03923e-08	0.0723942
16	68207700	0.623688	4.15287e-08	0.862582
2	9150134	0.0357098	4.17071e-08	0.148831
13	168880627	0.0623107	4.22852e-08	0.143678
16	67914569	0.0118244	4.33867e-08	0.787596
15	94967310	0.0588607	4.46235e-08	0.118477
1	214803507	0.749712	4.50472e-08	0.899446
14	100926016	0.160646	4.6087e-08	0.112968
6	159881714	0.160654	4.7413e-08	0.496895
2	9017997	0.0139647	4.82425e-08	0.175317
13	198879535	0.430776	4.97114e-08	0.224548
4	17129944	0.0108727	5.0001e-08	0.948134
13	160080510	0.279403	5.00559e-08	0.405285
5	21678113	0.273878	5.17339e-08	0.580639
8	64540716	0.110578	5.23743e-08	0.908465
6	159950298	0.346043	5.26603e-08	0.482866
3	45505509	0.266989	5.44267e-08	0.197282
14	107621253	0.194279	5.46356e-08	0.711296
1	207061961	0.787642	5.58714e-08	0.0388602
6	160681735	0.563436	5.63595e-08	0.940982
1	181675190	0.777886	5.68487e-08	0.723148
1	145745870	0.678586	5.71447e-08	0.45881
6	160010440	0.400349	5.82391e-08	0.468112
13	159945525	0.207468	5.8484e-08	0.441581
8	27902238	0.117736	5.86497e-08	0.628076
6	160587182	0.5495	5.9936e-08	0.91834
6	158271246	0.0524025	6.08712e-08	0.771704
15	91427440	0.0243501	6.11878e-08	0.930107
8	3305058	0.127858	6.34595e-08	0.0112666
1	208965095	0.684927	6.40865e-08	0.33369
6	156138879	0.0116453	6.56181e-08	0.51621
15	88403122	0.147294	6.80423e-08	0.983699
5	71368583	0.44306	7.12886e-08	0.351204
7	6403478	0.0632075	7.5405e-08	0.137473
14	104719017	0.338127	7.56392e-08	0.033264
16	67946139	0.115027	7.63477e-08	0.962627
1	216257699	0.667178	7.95907e-08	0.471995
4	114889035	0.000304995	7.96278e-08	0.645561
5	71103348	0.14794	8.50067e-08	0.379943
15	114925550	0.0774168	8.86812e-08	0.73044
15	88317234	0.000133382	9.17696e-08	0.928502
8	2945212	0.764803	9.21176e-08	0.644568
13	159877542	0.206996	9.25494e-08	0.348153
1	214193911	0.700703	9.44114e-08	0.428539
1	147274084	0.798642	9.65157e-08	0.747694
13	159789055	0.0118167	1.03486e-07	0.43201
15	8760407	0.182201	1.03972e-07	0.898864
15	91475969	0.0153045	1.07435e-07	0.813363
1	207513753	0.687461	1.11639e-07	0.246928
15	83356188	0.588316	1.13085e-07	0.291841
13	166860087	0.162759	1.14998e-07	0.523335
15	49173079	-0.000128158	1.16169e-07	0.913558
6	163536031	0.238463	1.1643e-07	0.00564607
13	199413187	0.000975592	1.16532e-07	0.905243
1	83027524	0.726965	1.17697e-07	0.641733
1	83233838	0.726965	1.17697e-07	0.641733
4	112875311	0.000736223	1.18104e-07	0.00250721
13	201993760	0.075802	1.1964e-07	0.917707
10	19962367	0.129847	1.20707e-07	0.189753
13	199423047	0.000962452	1.21704e-07	0.895456
1	220115177	0.842634	1.249e-07	0.0030493
6	163545320	0.123774	1.24945e-07	0.00530514
5	70971296	-7.09977e-05	1.2595e-07	0.246325
13	201837462	0.00841366	1.27038e-07	0.276537
1	53918311	0.798756	1.27834e-07	0.0630979
15	113544169	0.15492	1.28532e-07	0.90217
18	41785251	0.293693	1.2924e-07	0.943392
13	173159779	0.0112039	1.31005e-07	0.0981276
7	17280961	0.42552	1.36984e-07	0.883476
6	166688029	0.118541	1.37834e-07	0.331356
13	168450509	0.338008	1.38063e-07	0.44254
1	120380599	0.734383	1.3872e-07	0.559097
18	41089501	0.45289	1.38858e-07	0.932178
14	1715939	0.063907	1.4441e-07	0.3554
15	46992293	0.691057	1.44861e-07	0.984559
6	156935783	0.114354	1.4564e-07	0.605211
13	169867737	0.42362	1.53636e-07	0.485755
13	201782128	0.132784	1.53891e-07	0.889592
13	170032280	0.0456123	1.58118e-07	0.484469
13	170039597	0.335202	1.58118e-07	0.484469
3	22269733	0.0474695	1.59212e-07	0.231049
13	171033828	-0.000143755	1.60189e-07	0.488303
1	209543489	0.740165	1.6105e-07	0.625753
9	106278905	0.0122226	1.62922e-07	0.294851
5	22323436	0.279076	1.63405e-07	0.343623	95308	Testicular weight	25879925
7	5588889	0.253346	1.63691e-07	0.850622
7	81948941	0.19554	1.63722e-07	0.843502	37446	Teat number	24981054
13	170247775	0.0214664	1.63884e-07	0.502585
6	160748030	0.176195	1.64114e-07	0.804114
1	260944137	0.870907	1.65914e-07	0.226155
7	17112442	0.05692	1.66588e-07	0.151649
2	9135619	0.00857587	1.67249e-07	0.0839878
13	167372287	0.342222	1.68628e-07	0.426416
13	171549024	0.0606294	1.69636e-07	0.482496
13	171602187	0.236397	1.69636e-07	0.482496
9	106204066	0.129819	1.70658e-07	0.311081
2	13017563	0.433851	1.74358e-07	0.000245967
13	201938071	0.505925	1.80363e-07	0.876885	126607	Teat number	28093083
15	91548212	0.0472419	1.82306e-07	0.910142
13	171390122	0.324918	1.84201e-07	0.502446
6	162140957	0.0202361	1.84519e-07	0.208802
13	166299230	0.243167	1.85972e-07	0.502339
6	161045856	0.499524	1.88448e-07	0.800605
2	10951958	0.00432442	1.89753e-07	0.167912
13	201799863	0.180177	1.98601e-07	0.828156
2	8494981	0.132225	1.99044e-07	0.612828
13	171109086	0.0492429	2.01308e-07	0.519159
6	156582636	0.0154939	2.09143e-07	0.879186
6	156669339	0.230636	2.09143e-07	0.879186
6	156761263	0.00024389	2.09143e-07	0.879186
6	156818363	0.0208523	2.09143e-07	0.879186
6	156836652	0.07768	2.09143e-07	0.879186
1	216579513	0.657252	2.11517e-07	0.557462
1	27871723	0.782837	2.16753e-07	0.346765
1	216695157	0.644869	2.24459e-07	0.54387
1	216723866	0.644869	2.24459e-07	0.54387
1	216747455	0.644869	2.24459e-07	0.54387
6	160630978	0.349447	2.2958e-07	0.719296
6	159138814	0.132333	2.34826e-07	0.501582
1	216541333	0.654771	2.35716e-07	0.579715
6	156678392	0.00276744	2.36159e-07	0.857561
15	90617583	0.0218834	2.38187e-07	0.791817
15	103622478	0.403928	2.4007e-07	0.434364
13	199562398	0.0924623	2.41993e-07	0.838619
2	10082606	0.069556	2.42784e-07	0.59057
7	17191505	0.000613252	2.43763e-07	0.790067
1	216606762	0.641631	2.4495e-07	0.560316
1	216632911	0.641631	2.4495e-07	0.560316
1	216686175	0.641631	2.4495e-07	0.560316
1	216792256	0.641631	2.4495e-07	0.560316
16	67706297	0.0133934	2.47299e-07	0.702227
8	55494829	0.320883	2.49844e-07	0.117903
15	8617423	0.084851	2.49874e-07	0.836335
15	8637914	0.0278021	2.49874e-07	0.836335
15	8700835	0.208944	2.49874e-07	0.836335
8	32779044	0.164888	2.6134e-07	0.00572378
1	174992575	0.665047	2.64781e-07	0.342856
15	85706014	0.514202	2.74938e-07	0.83908
1	54003824	0.745445	2.82358e-07	0.168688
13	167310872	0.00212529	2.84107e-07	0.366834
13	200894528	0.239211	2.93433e-07	0.144288
7	17584135	0.14947	2.99276e-07	0.724885
7	17805259	0.0156093	2.99276e-07	0.724885
13	202109966	0.298312	3.03813e-07	0.237215
13	171655758	0.0609351	3.05961e-07	0.550821
1	207313146	0.664291	3.10444e-07	0.338547
13	132785255	0.0270882	3.12159e-07	0.0135557
14	104007658	0.000487664	3.14997e-07	0.150661
14	104264191	0.356374	3.19543e-07	0.148175
14	104288314	0.00481493	3.19543e-07	0.148175
14	104029131	0.030283	3.20182e-07	0.149705
6	20944864	0.467353	3.20252e-07	0.29138
4	78417992	0.00172227	3.26544e-07	0.782757
1	147031524	0.755967	3.32326e-07	0.97104
15	90584878	0.0168188	3.43005e-07	0.855155
15	90012606	0.0216164	3.53141e-07	0.832298
15	88806157	0.0205965	3.63641e-07	0.795315
15	89218525	0.268227	3.63641e-07	0.795315
10	32822679	0.258834	3.63935e-07	0.424028	124209	Nonfunctional nipples	28050760
15	90690194	0.0219437	3.68956e-07	0.818802
13	1809086	0.0317998	3.74182e-07	0.03125
13	177464038	0.128111	3.74361e-07	0.590409
6	159154766	0.390144	3.75144e-07	0.450796
6	86282384	0.100928	3.83396e-07	0.00499992
15	80306098	0.281997	3.91003e-07	0.351582
17	20819496	0.000200142	4.01884e-07	0.564622
15	109252214	0.0115488	4.04382e-07	0.890766
4	18153038	0.0235258	4.27079e-07	0.389835
5	22066047	0.279076	4.50265e-07	0.742244	95307	Testicular weight	25879925
15	112350860	0.672122	4.50958e-07	0.943613
1	94991953	0.750705	4.54433e-07	0.681906
15	91114789	0.0218233	4.54831e-07	0.719679
1	186031996	0.75733	4.62825e-07	0.0649922
17	24109828	0.578327	4.69519e-07	0.494852
6	102362625	0.598014	4.91265e-07	0.0259061
6	165657661	0.00142704	4.93381e-07	0.9907
5	45038544	0.405107	4.96509e-07	0.141588
2	9105714	0.0181563	4.9686e-07	0.463404
12	39895126	0.172065	4.98767e-07	0.59115
1	122789864	0.705746	5.07549e-07	0.873318
18	33955493	0.0241364	5.08988e-07	0.0118306
1	213188617	0.645288	5.09694e-07	0.724106
10	32838633	0.0786225	5.1117e-07	0.448187
15	47871841	0.143463	5.15352e-07	0.333952
13	18271386	0.00661036	5.1807e-07	0.970319
6	156647853	0.0963524	5.23762e-07	0.720151	261966	Gestation length	36362120
6	163445818	0.019649	5.24611e-07	0.439108
5	21745636	0.274002	5.33192e-07	0.470983
10	68686031	0.0727569	5.33931e-07	0.233599
7	5759016	0.00370771	5.35149e-07	0.398644
15	89081188	0.268227	5.39023e-07	0.895381
9	8683286	0.00124098	5.39374e-07	1.30836e-05
1	123904362	0.71462	5.47625e-07	0.68383
1	52196681	0.782485	5.4784e-07	0.866727
7	16230317	0.188154	5.48978e-07	0.39455
3	89829909	3.12481e-05	5.5137e-07	0.145501
15	94608820	0.175821	5.55811e-07	0.886232
15	94737785	0.0588607	5.55811e-07	0.886232
7	3422988	0.0929815	5.58147e-07	0.135601
14	41057360	0.150802	5.63893e-07	0.136966
4	109809450	0.0164403	5.68365e-07	0.931638
1	57170668	0.823265	5.76577e-07	0.820622
15	8442611	0.340121	5.80129e-07	0.793236
15	103162393	0.411292	5.81558e-07	0.676416
15	116693563	0.0408321	5.84945e-07	0.237392
15	115440741	0.064977	5.90965e-07	0.730019
15	115529147	0.01291	5.90965e-07	0.730019
15	115618643	0.00236969	5.90965e-07	0.730019
1	147001436	0.74293	5.95321e-07	0.916963
1	147052660	0.742465	5.99255e-07	0.922239
15	115593713	0.478583	5.99589e-07	0.734396
15	87715385	0.0359524	6.02634e-07	0.977035
15	87848920	0.362102	6.03065e-07	0.979492
15	116249433	0.0680381	6.13552e-07	0.94768
15	115859965	0.140553	6.15052e-07	0.955332
15	115890608	0.101993	6.15052e-07	0.955332
15	116018447	0.0966966	6.15052e-07	0.955332
2	5649060	0.0057735	6.1561e-07	0.984529
18	47384764	0.462259	6.22447e-07	0.275616
12	27863624	0.165321	6.23143e-07	0.345614
15	115802601	0.0743497	6.33469e-07	0.866327
15	115432061	0.0501804	6.3455e-07	0.737658
13	202095275	0.281321	6.36311e-07	0.82466
15	115335455	0.0688719	6.42374e-07	0.87799
15	115987500	0.0966966	6.71472e-07	0.938077
15	116134508	0.00310154	6.85449e-07	0.979017
15	114628971	0.286955	6.88243e-07	0.363547
15	116787417	0.00903823	7.02192e-07	0.88599
15	116886110	0.543173	7.02192e-07	0.88599
8	5200393	0.000569852	7.1717e-07	0.113812
15	80076089	0.343312	7.21022e-07	0.430818
15	80154402	0.112509	7.21022e-07	0.430818
7	81889596	0.0660666	7.26495e-07	0.651965
4	20569886	0.226689	7.5287e-07	0.737712
4	20672765	0.0589267	7.5287e-07	0.737712
4	20728132	-1.92813e-05	7.5287e-07	0.737712
18	41185550	0.133026	7.65539e-07	0.803065
13	9421771	0.0249871	7.76072e-07	0.127347
6	16945017	0.348532	7.77347e-07	0.77438
5	71294198	0.109537	7.84451e-07	0.46528
14	113193277	0.188813	7.85405e-07	0.313811
5	43664480	0.223876	7.88551e-07	0.138401
9	112313852	0.289039	8.00271e-07	0.0760273
3	85060975	0.100683	8.05355e-07	0.0654741
2	148668761	0.155257	8.11406e-07	0.475966
7	119602428	0.0500705	8.41207e-07	0.119312
15	64659474	0.14596	8.57482e-07	0.575757
15	64803723	0.14596	8.57482e-07	0.575757
4	19802086	1.14248e-07	8.65664e-07	0.666508
15	115048031	0.0183413	8.70061e-07	0.954214
4	19708172	0.182936	9.12003e-07	0.650754
4	19784515	-4.98754e-06	9.22029e-07	0.645461
15	96367713	0.152267	9.42158e-07	0.0755099
5	21970939	0.130879	9.46284e-07	0.707602	95297	Testicular length	25879925
4	19971833	0.0814475	9.66636e-07	0.686265
13	191616863	0.0497575	9.66957e-07	0.0799431
4	20380944	0.284519	9.70161e-07	0.6964
2	10687826	0.00361658	9.71322e-07	0.1277
15	104361249	0.56771	9.7137e-07	0.663249
4	19965824	0.0258383	9.75201e-07	0.696163
7	114208252	0.0841221	9.77448e-07	0.176548
4	18985682	0.535257	9.80045e-07	0.619833
7	114112034	0.102036	1.0166e-06	0.181848
4	20223921	0.00895224	1.02026e-06	0.697344
15	76813086	0.539269	1.04083e-06	0.519729
15	96494546	0.226375	1.04807e-06	0.093007
2	99630418	0.263249	1.05421e-06	0.232488
2	10543784	0.0431684	1.06333e-06	0.415961
8	33502425	0.650396	1.08239e-06	0.733293
8	2965248	0.702645	1.14829e-06	0.196444
7	6168501	0.159733	1.16351e-06	0.25934
15	99994723	0.395313	1.16554e-06	0.316128
14	71410709	0.373984	1.16748e-06	0.631201
8	55450942	0.524385	1.18102e-06	0.361521
8	53421502	0.476105	1.25927e-06	0.19476	95549	Teat number	26830357
5	70433387	0.232953	1.26368e-06	0.935133
14	71051046	0.388078	1.27183e-06	0.200093
14	71087715	0.626072	1.27183e-06	0.200093
14	71123601	0.552356	1.27183e-06	0.200093
4	31744342	0.196236	1.28832e-06	0.970907
11	115523	0.169572	1.29874e-06	0.322588
15	82846100	0.841209	1.30829e-06	0.752137
15	102610049	0.159769	1.33003e-06	0.425884
15	102812408	0.0949941	1.33003e-06	0.425884
13	201881431	0.00181061	1.34195e-06	0.734982
4	20483931	-1.02802e-05	1.37229e-06	0.788631
4	19408434	0.0950388	1.3846e-06	0.716094
7	114033528	0.0244045	1.39148e-06	0.182071
5	69130854	0.249315	1.39625e-06	0.629669
6	21248477	0.477133	1.40508e-06	0.299766
10	52477263	0.484177	1.40584e-06	0.0479321
14	94902136	0.425869	1.41534e-06	0.10101
15	61575147	0.318416	1.46517e-06	0.278892
13	202076589	0.281726	1.47439e-06	0.39449
1	183944280	0.745469	1.48217e-06	0.0576442	283397	Age at puberty	36848325
6	156152131	0.000190817	1.48662e-06	0.788527
6	159462617	0.0582544	1.58864e-06	0.463791
12	24287493	-0.000141951	1.591e-06	0.309481
7	113955105	0.0880066	1.60515e-06	0.524448
16	67749119	0.0133934	1.65447e-06	0.499571
7	981452	0.231868	1.73165e-06	0.42828
5	44127767	0.104555	1.73598e-06	0.696356
5	44613018	0.0132554	1.74674e-06	0.713944
7	1031922	0.16723	1.76047e-06	0.392583
14	103723905	-6.40785e-05	1.76907e-06	0.213596
17	50563250	0.119519	1.77946e-06	0.570186
5	43879295	0.222554	1.78528e-06	0.6792
1	205738686	0.723315	1.79122e-06	0.236881
17	5762101	0.0886383	1.79895e-06	0.819614
1	54082153	0.721054	1.80453e-06	0.229104
7	19503271	0.378784	1.81049e-06	0.90837
8	7246911	0.0213335	1.83997e-06	0.0967968
9	128612826	0.173003	1.8609e-06	0.731113
6	165972241	0.022281	1.88627e-06	0.155029
15	21205209	0.0318753	1.88713e-06	0.600769
14	71116678	0.589339	1.92029e-06	0.198582
14	71230388	0.62142	1.92029e-06	0.198582
1	54102189	0.721693	1.92423e-06	0.237397
1	202824348	0.665825	1.92515e-06	0.0959447
4	18736459	0.320662	1.96587e-06	0.578817
4	20533063	0.0230548	1.96859e-06	0.879039
1	121952219	0.679241	1.97972e-06	0.570115
17	20084543	0.048471	2.0054e-06	0.571398
10	69149336	0.0426553	2.01072e-06	0.738317
15	113673502	0.236915	2.01298e-06	0.383485
15	81218056	0.158215	2.03464e-06	0.510905
4	20109842	0.391153	2.04204e-06	0.698237
1	264235138	0.841532	2.05252e-06	0.00929678
15	125221982	0.062637	2.06289e-06	0.706127
1	54059398	0.721693	2.07339e-06	0.230139
8	33580081	0.350666	2.10868e-06	0.704346
12	36859512	0.159738	2.12388e-06	0.251172
15	112676848	0.0688982	2.13214e-06	0.281128
15	113055480	0.366194	2.19755e-06	0.289679
13	200653292	0.244827	2.20484e-06	0.490545
15	104508529	0.657241	2.23994e-06	0.861328
13	201863639	0.0796006	2.25058e-06	0.438855
6	157318657	0.089192	2.31216e-06	0.173331
15	112778959	0.0339889	2.32305e-06	0.29269
15	112911565	0.552207	2.32305e-06	0.29269
15	112971330	0.550837	2.32305e-06	0.29269
11	5257916	0.0409666	2.34421e-06	0.169124
15	110880062	0.095975	2.38591e-06	0.213694
13	152034129	3.62648e-05	2.50157e-06	0.506038
4	19447340	0.0605605	2.56452e-06	0.468489
15	50494054	0.23037	2.6278e-06	0.0884167
2	98306955	0.0839294	2.63642e-06	0.80283
15	113507678	0.0667491	2.66271e-06	0.630533
8	61673435	0.210133	2.71768e-06	0.476552
2	11745401	0.0433411	2.73557e-06	0.719859
9	108253771	0.0955	2.74181e-06	0.454492
15	51155588	0.335548	2.76049e-06	0.610341
15	85546643	0.83113	2.76948e-06	0.741146
1	220945730	0.735639	2.77176e-06	0.479191
8	2933518	0.61092	2.7723e-06	0.156683
13	200399888	-0.000150575	2.84598e-06	0.684708
2	5238242	0.277647	2.85477e-06	0.200774
3	115514271	0.264273	2.86379e-06	0.0302564
15	113963970	0.440566	2.88067e-06	0.643418
15	113975358	0.434399	2.88067e-06	0.643418
6	2341150	0.0586798	2.94218e-06	0.253946
1	216233594	0.655412	2.98257e-06	0.395086
8	11393792	0.0155226	3.00547e-06	0.701546
5	16852941	0.386767	3.00766e-06	0.0480151
7	115072393	0.240654	3.02484e-06	0.980129
15	114014047	0.442479	3.02912e-06	0.413073
15	114044775	0.279978	3.02912e-06	0.413073
15	113263338	0.296793	3.03207e-06	0.666056
4	17619211	0.311342	3.03884e-06	0.340764
12	38130958	0.00439411	3.08619e-06	0.799651
15	82759186	0.841209	3.08681e-06	0.664323
4	17308063	0.411115	3.0927e-06	0.345599
4	17379723	0.282139	3.0927e-06	0.345599
8	31423450	0.153277	3.09496e-06	0.728503
1	142644850	0.631485	3.14863e-06	0.853417
14	110256274	0.37477	3.16857e-06	0.0900341
14	110347902	0.376925	3.16857e-06	0.0900341
13	151986311	0.342534	3.16955e-06	0.513432
7	17908536	0.285912	3.17144e-06	0.82902
4	19092976	0.00371468	3.19969e-06	0.552347
2	6052160	0.0485176	3.23921e-06	0.798162
4	20773512	0.608893	3.2497e-06	0.643769
15	18848900	0.238152	3.25089e-06	0.576859
7	15798246	0.000947174	3.27304e-06	0.746388
1	261060290	0.762877	3.2744e-06	0.00700953
15	100386132	0.669899	3.27946e-06	0.906844
15	12415211	0.301195	3.29422e-06	0.712449
4	17441263	0.00755382	3.32704e-06	0.358659
15	96104735	0.270922	3.34325e-06	0.235734
15	113202213	0.569802	3.36351e-06	0.686073
15	113300942	0.274242	3.36351e-06	0.686073
18	48067511	0.138154	3.37704e-06	0.562065
2	148616044	0.226172	3.45466e-06	0.0172382
7	89173248	0.144597	3.45512e-06	0.0184413
15	109593698	0.399288	3.47915e-06	0.0102867
5	71424521	0.268178	3.50086e-06	0.207415
13	74567738	0.00548927	3.55337e-06	0.618193
13	191593364	0.0591815	3.55868e-06	0.118854
15	8659709	0.245512	3.56261e-06	0.630844
1	147198001	0.656086	3.61977e-06	0.47439
7	17835129	0.286576	3.64618e-06	0.699182
15	114096724	0.104266	3.70666e-06	0.737652
15	100408402	0.646427	3.71349e-06	0.620679
15	109971469	0.214121	3.73464e-06	0.73946
10	57103362	0.0245103	3.79461e-06	0.419278
15	109432758	0.553661	3.83178e-06	0.012048
14	74764203	0.126693	3.8348e-06	0.546379
5	43979571	0.222059	3.99945e-06	0.821931
5	44464360	0.336023	4.00242e-06	0.846851
15	100368650	0.478437	4.01022e-06	0.852075	37665	Sperm abnormality rate	21143916
5	44319617	0.47947	4.02122e-06	0.848015
18	39131454	0.293984	4.02513e-06	0.576523
13	17992272	0.0159341	4.05486e-06	0.503168
15	80708542	0.00139824	4.06966e-06	0.072752
2	113747311	0.00410728	4.11903e-06	0.913948
3	111123243	0.0533192	4.13221e-06	0.0657
1	245989729	0.763558	4.14375e-06	0.537352
13	152397412	0.481794	4.19831e-06	0.677549
10	57142413	0.401214	4.26504e-06	0.449321
4	69094210	0.741536	4.39595e-06	0.690088
4	17351480	0.332591	4.40064e-06	0.401847
5	44138728	0.0659455	4.46328e-06	0.86613
2	123208433	0.002064	4.5053e-06	0.31873
13	152071517	0.257951	4.54787e-06	0.676409
1	14799655	0.884296	4.60715e-06	0.437117
1	14810076	0.884296	4.60715e-06	0.437117
14	107747238	0.566646	4.64061e-06	0.412922
6	21286230	0.068426	4.64845e-06	0.854064
1	81980592	0.61297	4.75849e-06	0.589714
15	21755290	0.28321	4.76033e-06	0.780406
12	57365006	0.074329	4.81782e-06	0.332838
15	48724691	0.0542948	4.82247e-06	0.422742
3	3693136	0.246481	4.85531e-06	0.846835
3	22201027	0.300132	4.88771e-06	0.938629
14	89752035	0.000109778	4.96861e-06	0.132336
1	207765399	0.599134	5.03454e-06	0.406706
17	23373554	0.248053	5.05699e-06	0.795085
11	50089826	0.0242251	5.08895e-06	0.315268
13	152122253	0.10961	5.09061e-06	0.694175
7	2688947	0.0131913	5.1052e-06	0.491161
15	12507656	0.00144158	5.1198e-06	0.6287
8	124345478	0.0862055	5.14958e-06	0.398091
13	151509805	0.0927362	5.15039e-06	0.573293
13	151546489	0.094809	5.15039e-06	0.573293
4	112224079	0.0439277	5.1979e-06	0.0937642
11	48331115	0.159545	5.20471e-06	0.346623
1	236195522	0.621675	5.31808e-06	0.109371
1	236248295	0.621675	5.31808e-06	0.109371
9	115722487	0.271427	5.34479e-06	0.788431
15	21231024	0.105214	5.36724e-06	0.681209
14	109497913	0.0753612	5.41426e-06	0.0591575
15	2503728	0.0136197	5.54391e-06	0.699251
7	17415915	0.535188	5.59973e-06	0.775553
2	12864451	0.00884488	5.61916e-06	0.367405
2	16448563	0.029615	5.63636e-06	0.131435
13	169178198	0.0095076	5.66256e-06	0.97445
6	159368651	0.0701176	5.74991e-06	0.800161
4	18913127	0.0683991	5.77597e-06	0.979538
13	166463498	0.0737728	5.83881e-06	0.52785
1	51111965	0.764024	5.84641e-06	0.0851074
6	156854871	0.31661	5.8578e-06	0.439145
13	169692330	0.489802	5.87435e-06	0.968758
3	69959650	0.00513099	6.07352e-06	0.325218
14	71300222	0.585479	6.08706e-06	0.249612
11	46826061	0.000965614	6.10335e-06	0.454964
9	52519201	0.109201	6.17163e-06	0.457017
4	17231747	0.115716	6.17677e-06	0.460831
5	70146755	0.366229	6.21663e-06	0.497419
5	70222706	0.0504139	6.21663e-06	0.497419
5	70032357	0.0170159	6.22731e-06	0.499845
5	70376316	0.148304	6.32386e-06	0.501728
1	67429429	0.513292	6.41757e-06	0.658024
8	55875501	0.00139895	6.43302e-06	0.763987
14	135876119	0.0699621	6.47141e-06	0.586438
7	2497485	0.098832	6.49153e-06	0.0236054
4	16944824	0.273207	6.53714e-06	0.50249
1	143733258	0.664937	6.53973e-06	0.677163
13	3072995	0.229589	6.55284e-06	0.725096
4	20314272	0.0233617	6.59559e-06	0.435457
5	69976623	0.0156017	6.64222e-06	0.491287
4	17041571	0.0374013	6.67732e-06	0.459252
4	16878106	0.0416644	6.70531e-06	0.382516
7	17566992	0.328322	6.72098e-06	0.817986
8	122465069	0.00593325	6.86402e-06	0.23871
3	70362246	0.0134837	6.86811e-06	0.335058
13	190579414	0.545428	6.88538e-06	0.920474
1	54026234	0.710276	6.91217e-06	0.454527
1	185319425	0.706908	7.0287e-06	0.130751
8	111360454	0.350529	7.16522e-06	0.517141
15	78210641	0.332539	7.18014e-06	0.295144
7	6572354	0.00130537	7.20386e-06	0.462418
1	143747114	0.656798	7.22757e-06	0.681275
14	43312931	0.016291	7.24627e-06	0.36138
15	85666309	0.468911	7.27364e-06	0.565469
15	113215799	0.558795	7.42983e-06	0.783046
8	4574698	0.517813	7.50809e-06	0.157665
8	4605432	0.238995	7.50809e-06	0.157665
8	4633971	0.31287	7.50809e-06	0.157665
3	108671288	0.290929	7.55987e-06	0.0295902
15	56591479	0.303462	7.66275e-06	0.581064
8	2825992	0.344254	7.69087e-06	0.14579
8	7664387	0.316497	7.70637e-06	0.100266
17	20501080	-0.000140983	7.71979e-06	0.371658
17	20560726	0.0569838	7.71979e-06	0.371658
6	9968408	0.213279	7.77742e-06	0.173447
8	11021280	0.242655	7.7831e-06	0.484524
2	148668028	0.0950391	7.78391e-06	3.93663e-07
8	3249649	0.271249	7.87646e-06	0.191463
2	5304659	0.0825794	7.87713e-06	0.315255
1	172988615	0.571551	7.93244e-06	0.431274
8	60389846	0.123066	8.06357e-06	0.120099
13	172749304	0.0564865	8.07092e-06	0.486408
15	116178967	0.0789836	8.07594e-06	0.545706
2	81089942	0.151161	8.1036e-06	0.807594
13	8805014	0.0315761	8.1077e-06	0.864482
7	89387381	0.366333	8.13218e-06	0.927398
13	201926350	0.00717636	8.18457e-06	0.613188
5	16914874	0.134211	8.23981e-06	0.120363
6	20227653	0.591816	8.27714e-06	0.357861
15	114520309	0.244887	8.4087e-06	0.150334
4	17471709	0.0895182	8.50473e-06	0.373819
4	17636222	0.24719	8.50473e-06	0.373819
4	17691890	0.000576562	8.50473e-06	0.373819
4	17717734	0.00434266	8.50473e-06	0.373819
4	17744153	0.172807	8.50473e-06	0.373819
4	17833933	0.000164857	8.50473e-06	0.373819
4	17843084	0.042323	8.50473e-06	0.373819
4	17908795	0.195858	8.50473e-06	0.373819
4	18045090	0.17419	8.50473e-06	0.373819
4	17409713	0.0246743	8.61772e-06	0.376745
10	33063813	0.0734692	8.63487e-06	0.581262
15	9832606	0.123159	8.78833e-06	0.5711
12	24419703	0.0793529	9.02452e-06	0.98681
15	85739214	0.13936	9.08644e-06	0.534531
16	67650953	0.0693009	9.11723e-06	0.903157
10	69231514	0.433091	9.16838e-06	0.904223
10	69241497	0.229399	9.16838e-06	0.904223
1	214462000	0.633962	9.22762e-06	0.890148
3	3526848	0.250337	9.25394e-06	0.318832
6	124512852	0.734911	9.26188e-06	0.0224042
4	17678626	0.000469936	9.30913e-06	0.36303
5	70588230	0.115329	9.35137e-06	0.498253
13	172774776	0.201894	9.35551e-06	0.478428
15	115906733	0.0373466	9.44433e-06	0.60834
9	126236346	0.507475	9.7011e-06	0.743504
1	143601307	0.76801	9.76783e-06	0.389168
8	7450725	0.134125	9.7915e-06	0.149874
8	122833599	0.200598	9.79196e-06	0.31247
15	91577185	0.0194352	9.87808e-06	0.0545308
13	204194778	0.388383	9.99318e-06	0.386028
1	214388341	0.633758	1.00149e-05	0.873211
5	70616468	0.168294	1.00269e-05	0.488616
8	3636759	0.162356	1.00448e-05	0.711724
13	194654428	0.277511	1.00459e-05	0.253943
15	8248538	0.0828681	1.04798e-05	0.444754
1	169100504	0.601759	1.04835e-05	0.401143
9	96597912	0.0500573	1.04917e-05	0.476487
7	17305644	0.481007	1.06008e-05	0.722845
16	68526923	0.551749	1.07494e-05	0.70529
2	10612109	0.0412868	1.07823e-05	0.753211
16	68589226	0.584629	1.09407e-05	0.676931
15	30474879	0.00261742	1.1036e-05	0.415595
15	8009455	0.0208322	1.12586e-05	0.450502
2	13105939	0.13762	1.13009e-05	0.0712075
12	39858600	0.488557	1.14155e-05	0.131592
6	101419567	0.430576	1.14356e-05	0.349603
14	103170707	0.0442538	1.15534e-05	0.0236977
8	4955455	0.0776735	1.16344e-05	0.213565
8	33543822	-0.000139815	1.16709e-05	0.0248546
15	76737502	0.529836	1.16983e-05	0.140223
13	160120083	0.188038	1.17191e-05	0.936133
13	160234435	0.119036	1.17191e-05	0.936133
7	19567933	0.375386	1.17219e-05	0.433823
15	115323879	0.0688719	1.18164e-05	0.887657
1	184881046	0.669098	1.19425e-05	0.28897
1	185014776	0.669098	1.19425e-05	0.28897
7	30935655	0.0159792	1.20029e-05	0.286062
13	160382918	0.206542	1.20369e-05	0.949219
13	160828046	0.206385	1.20369e-05	0.949219
15	113724299	0.29668	1.2784e-05	0.770466
7	5507216	0.224475	1.29304e-05	0.551296
5	71448545	0.268049	1.29547e-05	0.422071
17	5783559	0.0970661	1.31108e-05	0.772624
15	79022296	0.0709644	1.31369e-05	0.275447
4	100354761	0.128275	1.31945e-05	0.917467
14	107925126	0.338686	1.32068e-05	0.15896
15	8219134	0.12338	1.33044e-05	0.490189
1	47954023	0.768173	1.33429e-05	0.830659
15	58833925	0.285886	1.33958e-05	0.221065
16	67980298	0.250051	1.34104e-05	0.387921
18	33592322	0.0991634	1.34397e-05	0.26599
7	120693747	0.25259	1.3501e-05	0.523561
7	18666443	0.0326339	1.36813e-05	0.346636
8	2906017	0.208584	1.37092e-05	0.157394
6	101151742	0.288381	1.37144e-05	0.346154
2	10724170	0.214964	1.37683e-05	0.142841
1	220363585	0.660849	1.3787e-05	0.254
1	220393067	0.660849	1.3787e-05	0.254
13	173094228	0.0666879	1.38742e-05	0.418798
1	184974708	0.669449	1.39636e-05	0.302806
7	6268239	0.5388	1.42167e-05	0.646129
16	68422227	0.0691087	1.4402e-05	0.841182
1	123943344	0.675758	1.44695e-05	0.981411
7	7075689	0.0796208	1.45632e-05	0.641061
15	19158087	0.200113	1.46432e-05	0.939752
15	19213169	0.15401	1.46432e-05	0.939752
3	112879409	0.00369948	1.47523e-05	0.00492438
17	5831348	0.515696	1.4909e-05	0.78975
18	47623653	0.0256278	1.49317e-05	0.547381
18	47653545	0.0395894	1.49317e-05	0.547381
6	84549546	0.441969	1.49664e-05	0.167363
10	53859759	0.0150149	1.49901e-05	0.941003
6	84522894	0.217351	1.50019e-05	0.166454
18	5777283	0.0328504	1.51262e-05	0.709047
15	8312962	0.147875	1.53635e-05	0.49263
15	99860317	0.371711	1.53847e-05	0.882816
15	99881627	0.391316	1.53847e-05	0.882816
15	100099176	-0.000103799	1.53847e-05	0.882816
5	69872903	0.00572988	1.5591e-05	0.143443
5	69961004	0.0156017	1.5591e-05	0.143443
18	47607716	0.240914	1.55993e-05	0.558634
1	43635124	0.793581	1.58752e-05	0.842129
13	152359118	0.140647	1.59733e-05	0.493334
1	53666889	0.722615	1.60465e-05	0.121065
1	186269598	0.652487	1.615e-05	0.447338
15	7926828	0.061078	1.61552e-05	0.451382
7	6088419	0.0664196	1.63547e-05	0.660645
7	6036262	0.0376723	1.64143e-05	0.662316
1	78649724	0.753133	1.65472e-05	0.29602
4	69185865	0.0245031	1.69019e-05	0.955959
17	7982770	0.00300783	1.70416e-05	0.624042
8	16859689	0.150553	1.70886e-05	0.192015
11	252479	0.734679	1.71168e-05	0.090264
7	115078394	0.500481	1.72025e-05	0.744181
17	7867591	0.0990349	1.72397e-05	0.639951
17	7658710	0.0398415	1.74715e-05	0.783665
1	246917733	0.717994	1.75513e-05	0.215752
1	147497745	0.780561	1.75556e-05	0.728109
8	16895594	0.0725944	1.76075e-05	0.201646
1	246904367	0.719429	1.76303e-05	0.225743
7	5741974	0.258857	1.77073e-05	0.935073
3	127557899	0.0176049	1.77913e-05	0.185935
7	110212267	0.406241	1.80788e-05	0.0188773
18	39362641	0.427818	1.81615e-05	0.285947
8	33224214	0.701735	1.85414e-05	0.0341544
2	125470840	0.000181789	1.85422e-05	0.267733
7	50034186	0.0258058	1.89584e-05	0.119336
11	47672709	0.0230418	1.90429e-05	0.82583
5	75707707	0.263358	1.91554e-05	0.633298
15	95680726	0.534146	1.92146e-05	0.264426
11	46768538	0.0918835	1.92409e-05	0.542301
8	2807217	0.0280473	1.92617e-05	0.27378
11	43676387	0.237264	1.93459e-05	0.909731
6	157083570	0.0121807	1.95437e-05	0.839172
6	169834399	0.00900526	2.01546e-05	0.825658
16	68624188	0.0330746	2.04257e-05	0.781193
9	18530451	0.164282	2.08228e-05	0.358556
7	5705544	0.400021	2.11659e-05	0.701299
7	6253809	0.539145	2.12794e-05	0.644292
15	116961821	0.331147	2.12885e-05	0.712996
17	8058444	0.427273	2.14087e-05	0.652619
8	33248936	0.679407	2.15339e-05	0.0442175
15	117317470	0.358527	2.15538e-05	0.713207
13	172910846	0.20152	2.18416e-05	0.728116
7	114547820	0.0148899	2.23765e-05	0.883801
7	114585094	0.00220835	2.23765e-05	0.883801
7	114724624	0.000591372	2.23765e-05	0.883801
1	261416681	0.723078	2.24026e-05	0.0569123
15	78144197	0.332337	2.25641e-05	0.356595
10	3146772	0.133749	2.25705e-05	0.233083
15	83361856	0.885631	2.314e-05	0.578245
1	215687229	0.55772	2.31853e-05	0.916978
15	117321811	0.277473	2.32425e-05	0.728393
15	117399035	0.313129	2.32425e-05	0.728393
15	116159270	0.0352156	2.33881e-05	0.571969
1	179852316	0.736781	2.36816e-05	0.093317
1	195003570	0.697539	2.37104e-05	0.493861
8	124919219	0.243807	2.37509e-05	0.454282
13	2948004	0.104771	2.38221e-05	0.950527
13	3021835	0.00474312	2.38221e-05	0.950527
13	3110838	0.34301	2.38221e-05	0.950527
9	114911244	0.00980646	2.38625e-05	0.831479
15	7895355	0.00975351	2.39124e-05	0.735129
4	20421922	0.128191	2.41965e-05	0.694585
3	21052089	0.237448	2.44703e-05	0.947213
2	9287548	0.153314	2.50913e-05	0.209583
2	9435996	0.234728	2.50913e-05	0.209583
6	25911255	0.153164	2.51091e-05	0.537211
12	8680627	0.751466	2.51287e-05	0.223768
8	3930172	0.181229	2.55058e-05	0.463826
8	3963041	0.388767	2.55058e-05	0.463826
8	4047962	0.770486	2.55058e-05	0.463826
8	4079660	0.553771	2.55058e-05	0.463826
8	13922935	0.0307179	2.55325e-05	0.176662
8	10871768	0.125794	2.58565e-05	0.838876
1	48948723	0.664235	2.59382e-05	0.351544
8	2980555	0.548946	2.59837e-05	0.184345
1	169035232	0.57166	2.6335e-05	0.347095
4	23604916	0.108939	2.63809e-05	0.57795
4	20698525	0.0809462	2.66312e-05	0.531581
14	104778677	0.00257024	2.69506e-05	0.146384
8	9979611	0.187239	2.7001e-05	0.366182
13	46659866	0.03252	2.70798e-05	0.593062
5	21487564	0.236941	2.73044e-05	0.51083
5	21635545	0.274377	2.73398e-05	0.396765
1	54125627	0.562849	2.74238e-05	0.97852
2	10230001	0.430302	2.75178e-05	0.141811
9	114946341	0.00403487	2.7818e-05	0.953313
6	160327199	0.0230937	2.80352e-05	0.764679
13	12133077	0.0135057	2.80598e-05	0.370417
14	67429030	0.504554	2.81106e-05	0.46534
1	264540384	0.678363	2.82759e-05	0.414504
15	83209844	0.570034	2.8288e-05	0.956817
8	4098532	0.53243	2.83991e-05	0.454748
6	160390005	0.408054	2.8656e-05	0.768091
7	35197905	0.231732	2.86572e-05	0.0655827
8	8340568	0.093965	2.87671e-05	0.343338
8	8409222	0.117571	2.87671e-05	0.343338
17	16340383	0.0299062	2.88087e-05	0.978894
14	11085231	0.535307	2.89448e-05	0.511737
1	7092433	0.850347	2.91016e-05	0.304188
1	122299372	0.557965	2.91899e-05	0.376705
7	5812005	0.0136664	2.9358e-05	0.743679
7	5913052	0.0730786	2.9358e-05	0.743679
1	145620082	0.55703	2.94227e-05	0.18307
15	111402437	0.201017	2.95072e-05	0.973409
18	39170067	0.13105	2.95528e-05	0.740991
7	19010124	0.0105369	2.95546e-05	0.690937
10	52271827	0.454878	2.96079e-05	0.925004
5	3367985	0.122553	2.97569e-05	0.93542
1	184142784	0.603914	3.02675e-05	0.425441
15	19010068	0.0442316	3.03486e-05	0.20042
6	16622607	0.216917	3.04413e-05	0.254134
14	1639909	0.0289062	3.07323e-05	0.59979
15	8859673	0.00477821	3.07724e-05	0.688022
6	86468531	0.436689	3.08044e-05	0.0499319
10	3398590	0.185477	3.08145e-05	0.502371
16	41947441	0.144618	3.11632e-05	0.239294
8	9882383	0.0294924	3.1336e-05	0.348695
7	121460440	0.246917	3.13415e-05	0.698432
7	121478976	0.245885	3.13415e-05	0.698432
6	20581377	0.392083	3.14971e-05	0.392821
15	100452568	0.665682	3.17546e-05	0.640082
13	203713415	0.789707	3.18187e-05	0.80851
2	12022857	0.0162374	3.23496e-05	0.605058
4	19904205	0.000188563	3.24024e-05	0.625008
15	9960092	0.0608518	3.25417e-05	0.803412
7	121439147	0.0783435	3.2601e-05	0.704708
1	132309024	0.430886	3.28375e-05	0.27995
4	24067415	0.12953	3.30583e-05	0.289669
15	100544076	0.00824477	3.33337e-05	0.638968
8	9969000	0.186822	3.34989e-05	0.350311
7	121101534	0.0406309	3.35944e-05	0.650736
8	11481050	0.520678	3.36136e-05	0.636907
15	81466401	0.574172	3.37525e-05	0.443531
1	143878129	0.593469	3.3789e-05	0.669873
4	24115948	0.0186079	3.38184e-05	0.292883
6	160663061	0.563436	3.38495e-05	0.268371
7	6644634	0.168245	3.45579e-05	0.706137
15	8122391	0.0344138	3.45731e-05	0.500699
1	132894037	0.43959	3.4619e-05	0.325152
15	9850344	3.13142e-05	3.46418e-05	0.787575
4	113393914	0.144165	3.4651e-05	0.00738138
15	78190260	0.332539	3.47303e-05	0.825849
15	78483426	0.318325	3.47303e-05	0.825849
9	6667576	0.00488929	3.47429e-05	0.617523
8	3105778	0.145269	3.47529e-05	0.232553
8	3265576	0.189425	3.47529e-05	0.232553
7	113011313	0.0911505	3.47652e-05	0.200274
1	132440220	0.431262	3.49456e-05	0.274587
7	110992099	0.0412435	3.5033e-05	0.110972
7	101885452	0.278997	3.53399e-05	0.0824834
6	25680935	0.229974	3.5458e-05	0.162189
5	70454750	0.0752568	3.5559e-05	0.901881
12	57258583	0.634177	3.56322e-05	0.75604
1	77472299	0.660854	3.61812e-05	0.436769
14	24238214	0.0265833	3.61996e-05	0.0698774
1	184443840	0.599644	3.65246e-05	0.463462
1	184465493	0.599644	3.65246e-05	0.463462
1	184542409	0.599644	3.65246e-05	0.463462
15	128355148	0.614063	3.66833e-05	0.627107
15	81436311	0.906331	3.67124e-05	0.152127
10	68804819	0.255687	3.6817e-05	0.169772
8	117215050	0.129712	3.68463e-05	0.236232
6	158725908	0.222243	3.69122e-05	0.583631
18	26407015	0.222977	3.71937e-05	0.36771
17	5320121	0.108054	3.74015e-05	0.540116
14	47355668	0.0478975	3.74634e-05	0.484565
8	7236422	0.0482463	3.75561e-05	0.260345
2	150382204	0.0804876	3.77512e-05	0.623874
15	81665274	0.677451	3.78809e-05	0.464171
4	31986054	0.168621	3.82545e-05	0.918479
6	18227429	0.00389533	3.84013e-05	0.562213
15	70086338	0.52483	3.88616e-05	0.18732
4	31909463	0.168469	3.90523e-05	0.912026
18	33186754	0.233446	3.9199e-05	0.256232
18	33211321	0.0616897	3.9199e-05	0.256232
2	116050154	0.0260828	3.94765e-05	0.22574
2	116080958	0.0259589	3.94765e-05	0.22574
10	32412425	0.0232187	3.96809e-05	0.918313
13	2687407	0.365507	3.97312e-05	0.926573
13	2749315	0.04334	3.97312e-05	0.926573
9	131779733	0.560689	3.97876e-05	0.370091
2	116128462	0.00885541	3.98728e-05	0.223497
12	5020451	0.0671477	4.00091e-05	0.282374
9	106744399	0.462552	4.00464e-05	0.246937
7	121074323	0.0227797	4.00672e-05	0.679376
15	93668318	0.161901	4.03986e-05	0.447588
17	7161661	0.289761	4.04606e-05	0.524553
18	39304163	0.0364625	4.07041e-05	0.859696
7	23985825	0.171808	4.09446e-05	0.521709
8	8423305	0.631249	4.12474e-05	0.403351
1	270977176	0.831348	4.12723e-05	0.537481
17	8213439	0.189785	4.15697e-05	0.615069
7	113317968	0.510626	4.16942e-05	0.68121
8	3744333	0.829391	4.17014e-05	0.568538
8	59455986	0.0855051	4.18131e-05	0.299055
8	3818342	0.0945364	4.18585e-05	0.564167
8	3858083	0.486671	4.18585e-05	0.564167
8	118683198	0.596118	4.2085e-05	0.112116
1	86653561	0.526365	4.21771e-05	0.272254
13	11314449	0.00513892	4.22898e-05	0.368158
6	84069079	0.110162	4.24791e-05	0.817845
6	84118086	0.110162	4.24791e-05	0.817845
10	56660377	0.0477498	4.252e-05	0.0836351
15	100419795	0.669899	4.26956e-05	0.681152
12	5062509	0.0970741	4.27258e-05	0.283255
15	78700696	0.317976	4.27564e-05	0.779356
2	123198993	0.1353	4.28821e-05	0.532175
4	32081201	0.0872997	4.29586e-05	0.90051
15	81520440	0.924809	4.3061e-05	0.413324
17	8087662	0.309121	4.31834e-05	0.613911
17	8134331	0.22757	4.31834e-05	0.613911
1	86614237	0.526495	4.32255e-05	0.275147
4	31955589	0.15795	4.3268e-05	0.880437
15	93185092	0.034209	4.34878e-05	0.0774087
6	19730662	0.336048	4.36029e-05	0.621461
7	5492015	0.109957	4.36539e-05	0.597595
15	9363307	0.00671825	4.3697e-05	0.816415
7	6218831	0.0155133	4.39359e-05	0.302836
15	93922498	0.146223	4.4451e-05	0.319238
11	46312201	0.16222	4.48317e-05	0.710336
11	46283834	0.0744154	4.49977e-05	0.712235
15	87043469	0.105046	4.51803e-05	0.315705
9	81514623	0.748191	4.55702e-05	0.398196
3	19304431	0.0533462	4.55864e-05	0.763449
12	28923144	0.117796	4.55982e-05	0.24591
2	12817790	0.141437	4.57393e-05	0.298453
15	65120061	0.0054753	4.58036e-05	0.838952
3	5129774	0.385082	4.59508e-05	0.576647
10	56669992	0.0478297	4.60545e-05	0.0874388
1	77338889	0.655887	4.6389e-05	0.455331
9	79750978	0.366997	4.65036e-05	0.387405
17	22236616	0.0262137	4.66432e-05	0.687129
7	6545255	-0.000126965	4.67716e-05	0.565122
15	86923127	0.0347927	4.67804e-05	0.455041
10	68961283	0.0917365	4.68773e-05	0.605782
15	106189156	0.719266	4.72806e-05	0.375795
1	47662910	0.749275	4.7685e-05	0.882148
10	52709821	0.392302	4.77209e-05	0.310977
3	26460820	0.0653252	4.77559e-05	0.066248
3	106942571	0.190903	4.81602e-05	0.197436
3	124915764	0.0620628	4.84431e-05	0.61356
3	124963692	0.158536	4.84431e-05	0.61356
3	125063105	0.0335824	4.84431e-05	0.61356
2	19238785	0.139252	4.84627e-05	0.0173024
18	28692283	0.526187	4.85741e-05	0.810879
9	67498533	0.0531818	4.86263e-05	0.938252
9	131167765	0.066967	4.8663e-05	0.336658
9	131237750	0.170951	4.8663e-05	0.336658
1	47966521	0.733968	4.88495e-05	0.940565
1	47989072	0.733968	4.88495e-05	0.940565
4	20358640	0.0598371	4.89137e-05	0.548007
8	118258071	0.0172954	4.91841e-05	0.497779
8	73251766	0.690822	4.93407e-05	0.0560684
7	18721587	0.105037	4.94275e-05	0.203844
18	28612180	0.0320555	4.94944e-05	0.817376
14	104827372	0.0023937	4.98311e-05	0.159888
13	50537126	0.652043	5.04402e-05	0.110832
13	50558410	0.435626	5.04402e-05	0.110832
15	65017201	0.26095	5.06965e-05	0.860515
16	71384012	0.00894261	5.0814e-05	0.676001
9	80954336	0.00958662	5.10305e-05	0.421329
9	81344368	0.592301	5.10305e-05	0.421329
17	20037876	0.0860407	5.11667e-05	0.601342
9	81700295	0.68731	5.13697e-05	0.421587
7	5318968	0.281914	5.15828e-05	0.174066
1	57920577	0.672914	5.16394e-05	0.9762
8	7994852	0.0559402	5.17794e-05	0.532333
6	160220231	0.00585536	5.23957e-05	0.728434
6	160251796	0.308511	5.23957e-05	0.728434
8	7681948	0.0263306	5.25724e-05	0.436932
5	5700934	0.0046927	5.26661e-05	0.192392
13	179596312	0.544491	5.26811e-05	0.578628
5	69258074	0.266085	5.28562e-05	0.525648
5	69295292	0.330791	5.28562e-05	0.525648
5	69400164	0.65952	5.28562e-05	0.525648
3	124979114	0.255252	5.29716e-05	0.634195
8	7459614	0.134125	5.31228e-05	0.164632
10	3387068	0.00265748	5.31468e-05	0.469904
1	193697964	0.632286	5.31795e-05	0.639399
8	31982533	0.634795	5.37243e-05	0.320597
10	68748313	0.42405	5.37534e-05	0.566844
10	68775120	0.439537	5.37534e-05	0.566844
6	160301271	0.12066	5.38917e-05	0.748549
4	89884025	0.484538	5.42448e-05	0.760538
4	89992601	0.455271	5.42622e-05	0.765268
9	131669831	0.330108	5.42659e-05	0.412166
15	82624690	0.890007	5.43935e-05	0.182734
6	157027559	-0.000142053	5.45362e-05	0.503044
8	31602434	0.808484	5.4568e-05	0.323286
11	55387465	0.207696	5.46442e-05	0.706065
15	108072206	0.68622	5.47029e-05	0.430909
15	78641924	0.318174	5.48266e-05	0.69537
6	13908922	0.00718446	5.48354e-05	0.732601
4	90001950	0.475736	5.48585e-05	0.763193
11	20060587	0.0263462	5.52309e-05	0.0673381
11	46212607	0.176139	5.5593e-05	0.748724
15	77770854	0.379945	5.56205e-05	0.795131
5	46937762	0.0980168	5.57549e-05	0.643651
6	160361778	0.00974406	5.58355e-05	0.641782
11	45966738	0.32081	5.58536e-05	0.747353
17	20434043	0.305001	5.59869e-05	0.132119
11	45980135	0.343176	5.60372e-05	0.747735
9	80779845	0.503424	5.61394e-05	0.439849
15	85492543	0.104859	5.65644e-05	0.512345
14	38176478	0.0192041	5.69132e-05	0.853029
2	82752537	0.326588	5.73357e-05	0.512138
8	13322032	0.0276221	5.74065e-05	0.98244
15	79376486	0.0684126	5.77379e-05	0.220811
14	106772797	0.236503	5.82795e-05	0.283466
3	113206566	0.57396	5.82907e-05	0.504591
6	156902617	0.396832	5.88534e-05	0.846981
14	38137744	0.0180405	5.88891e-05	0.850185
1	250994543	0.754269	5.90444e-05	0.117399
1	261604500	0.794774	5.90918e-05	0.144928
10	3307553	0.00265748	5.95509e-05	0.207129
15	66879979	0.0755127	5.99766e-05	0.187988
14	74533257	0.686646	6.02081e-05	0.838437
12	58284987	0.135124	6.04218e-05	0.689669
7	6434835	0.0207802	6.06118e-05	0.906635
13	128667734	0.00497881	6.07212e-05	0.467805
6	156555399	0.0248915	6.08158e-05	0.851872
8	8243020	0.103228	6.10013e-05	0.59187
8	7218552	-0.000128421	6.10089e-05	0.392596
14	104859553	0.155024	6.11677e-05	0.153434
4	89449590	0.190786	6.14924e-05	0.739654
9	67389371	0.0450314	6.15487e-05	0.0485504
11	45922932	0.153576	6.18003e-05	0.732652
11	46003055	0.276235	6.18685e-05	0.771437
11	46258746	0.100429	6.21453e-05	0.725009
7	120400325	0.0580597	6.28545e-05	0.596509
13	9111717	0.229658	6.32209e-05	0.598179
6	78293560	0.307738	6.33931e-05	0.550004
6	128966622	0.655462	6.35529e-05	0.440162
15	88875317	0.0421932	6.36102e-05	0.668905
16	57932358	0.339405	6.38599e-05	0.965232
12	24171861	0.0597991	6.43067e-05	0.576746
1	270138975	0.842753	6.4599e-05	0.00310347
18	28382715	0.609589	6.47109e-05	0.774411
5	72238893	0.0669629	6.47172e-05	0.187791
6	84156205	0.514463	6.49079e-05	0.847287
8	8401759	0.117571	6.51347e-05	0.490774
6	108034827	0.704177	6.51449e-05	0.844219
5	24817944	0.530777	6.52686e-05	0.313063
14	38601904	0.0212578	6.54535e-05	0.987118
9	86880793	0.00202725	6.57691e-05	0.0011486
14	89491245	0.203322	6.64472e-05	0.770246
11	68361543	0.0731475	6.70338e-05	0.311917
15	117564592	0.286353	6.7149e-05	0.977291
2	11078950	0.00421322	6.74058e-05	0.151683
6	17699450	0.00274703	6.80272e-05	0.451086
17	31282450	0.213022	6.80488e-05	0.413454
6	155710351	0.0409117	6.81781e-05	0.893723
6	155735394	0.0189092	6.81781e-05	0.893723
15	81677116	0.895876	6.86343e-05	0.523043
1	79657794	0.641497	6.91154e-05	0.751467
6	58819012	0.253013	6.97849e-05	0.107837
1	44756605	0.496765	6.98185e-05	0.959167
10	30230391	0.170066	7.05587e-05	0.724553
4	18127628	0.168134	7.07733e-05	0.995028
4	18128187	0.116787	7.07733e-05	0.995028
15	78520135	0.316438	7.08166e-05	0.977275
11	46419361	0.0167387	7.08831e-05	0.650344
6	9167360	0.390965	7.13195e-05	0.992299
3	113305832	0.337297	7.13823e-05	0.133224
14	105455475	0.192782	7.1403e-05	0.981684
6	124324315	0.64378	7.18452e-05	0.338357
7	102479725	0.240798	7.19164e-05	0.876495
15	79301875	0.000962974	7.20442e-05	0.236492
14	99788890	0.00287364	7.2151e-05	0.28407
5	102975901	0.0172513	7.24642e-05	0.125906
2	144256921	0.0215021	7.27976e-05	0.263899
8	8044371	0.00566204	7.28481e-05	0.529117
2	11132585	0.000302554	7.30044e-05	0.655336
14	9755011	0.724467	7.30669e-05	0.340582
1	44623901	0.496442	7.37288e-05	0.958619
7	3145178	0.00274715	7.37839e-05	0.707314
2	34096034	0.107938	7.42035e-05	0.332192
1	44709423	0.497249	7.42897e-05	0.958659
8	7990041	0.00626841	7.45235e-05	0.52887
1	54698952	0.607283	7.45251e-05	0.634264
13	187745122	0.513426	7.5185e-05	0.987017
13	201424957	0.0262788	7.51928e-05	0.523274
2	10892238	0.0793223	7.54214e-05	0.124767
5	92617951	0.367559	7.58208e-05	0.531495
11	5160002	-8.71676e-05	7.59816e-05	0.393114
5	92647755	0.3713	7.60408e-05	0.538498
5	92707698	0.377252	7.60408e-05	0.538498
6	100709160	0.122485	7.6321e-05	0.216485
1	202762089	0.604163	7.6651e-05	0.408626
8	52640358	0.3404	7.67258e-05	0.416812
1	184690384	0.5958	7.67615e-05	0.361389
2	147043377	0.148184	7.68354e-05	0.877672
14	121384239	0.536664	7.69298e-05	0.00865053
12	34928713	0.361114	7.69959e-05	0.452237
15	9344541	0.0181635	7.70833e-05	0.647771
15	9380802	0.0181635	7.70833e-05	0.647771
17	20635925	0.0188852	7.71895e-05	0.721133
1	214032391	0.505174	7.77806e-05	0.95562
15	50628285	0.377307	7.80816e-05	0.460721
5	45329380	0.0147178	7.81011e-05	0.903889
16	43210166	0.0963614	7.83811e-05	0.515709
1	44682948	0.496926	7.86339e-05	0.957608
15	9552455	0.0143375	7.86416e-05	0.990958
7	16944286	0.580905	7.87052e-05	0.0885633
1	24091493	0.62041	7.87624e-05	0.754973
8	7186406	0.0171916	7.91166e-05	0.363755
1	69396467	0.651899	7.9202e-05	0.895704
15	89613564	0.26192	7.92088e-05	0.653453
15	89521037	0.000776228	8.00863e-05	0.656123
7	120256802	0.0912678	8.01383e-05	0.602389
7	120277511	0.215441	8.01383e-05	0.602389
7	80520780	0.0165351	8.01441e-05	0.59987
17	6361435	0.353924	8.04208e-05	0.850432
15	9577898	0.240506	8.07926e-05	0.987469
2	41055665	0.197752	8.1649e-05	0.871698
1	45011703	0.496395	8.18373e-05	0.981885
16	33515233	0.0338409	8.18885e-05	0.253698
2	148002378	0.0686856	8.22019e-05	0.21549
1	94198691	0.45926	8.25663e-05	0.193382
9	13961806	0.0838295	8.27935e-05	0.26217
8	7171284	0.261886	8.31758e-05	0.357279
1	45113122	0.4916	8.35461e-05	0.993434
14	89786172	0.260538	8.42553e-05	0.717743
17	6546993	0.566682	8.43896e-05	0.826183
7	116036822	0.0982003	8.45735e-05	0.78424
6	100783616	0.394102	8.47266e-05	0.640034
6	19169148	0.268669	8.49864e-05	0.731574
1	94225166	0.459055	8.50417e-05	0.192444
15	60976986	0.294078	8.51879e-05	0.282365
7	114908311	0.0474917	8.53902e-05	0.716359
9	86843385	0.0889659	8.55087e-05	0.00344707
13	20136630	0.158792	8.55604e-05	0.838646
8	32279946	0.357641	8.55808e-05	0.500315
4	89952657	0.407347	8.56213e-05	0.656564
5	92786027	0.49863	8.58126e-05	0.207884
1	44655399	0.495968	8.70835e-05	0.996539
17	6563152	0.221354	8.75297e-05	0.81904
1	195898918	0.618092	8.80395e-05	0.590981
6	8777720	0.137022	8.81297e-05	0.966395
6	8791960	0.462427	8.81297e-05	0.966395
6	8808215	0.594129	8.81297e-05	0.966395
8	32965896	0.395944	8.81582e-05	0.137388
6	22491127	0.0361649	8.87098e-05	0.766452
13	49475808	0.483601	8.92554e-05	0.29632
8	23723225	0.161393	8.94157e-05	0.363958
12	5174464	0.181556	9.0406e-05	0.295931
6	13795427	0.108981	9.13399e-05	0.49579
6	13837643	0.0944612	9.13399e-05	0.49579
13	1574075	0.101634	9.13889e-05	0.436101
8	30720808	0.189078	9.17472e-05	0.496481
13	128755808	0.0228471	9.18981e-05	0.996016
4	89790403	0.407484	9.20671e-05	0.810151
13	167251973	0.000347827	9.20824e-05	0.873485
18	36267939	0.00756473	9.20984e-05	0.0243619
6	9131083	0.0963259	9.22337e-05	0.904835
1	216653518	0.519841	9.22839e-05	0.948967
2	5830742	0.00138038	9.27301e-05	0.428537
1	52652849	0.749283	9.32017e-05	0.930675
8	36912560	0.244282	9.33285e-05	0.347339
13	178884474	0.0637146	9.38389e-05	0.937948
15	79082230	0.000621884	9.48351e-05	0.739761
15	18360283	0.100337	9.49291e-05	0.232716
1	264628715	0.665717	9.52039e-05	0.320296
1	264649479	0.665717	9.52039e-05	0.320296
1	264687946	0.665717	9.52039e-05	0.320296
1	264761400	0.665717	9.52039e-05	0.320296
1	186594693	0.573085	9.56105e-05	0.688605
8	8293067	0.0309012	9.56175e-05	0.524421
1	95131410	0.609629	9.62202e-05	0.54988
2	16550409	0.0879356	9.64504e-05	0.504503
1	81660386	0.541785	9.67976e-05	0.339847
18	36165575	0.00193994	9.68347e-05	0.0240143
11	49228012	0.213804	9.69908e-05	0.551112
15	128346116	0.151621	9.71438e-05	0.577635
11	49164832	0.182841	9.73701e-05	0.553578
1	235789242	0.608543	9.75228e-05	0.364238
8	122837001	0.00107523	9.76008e-05	0.962371
8	122849505	0.00125495	9.76008e-05	0.962371
2	134792962	0.388787	9.7834e-05	0.536908
7	5482788	0.00345422	9.91324e-05	0.66762
15	136874214	0.220202	9.91723e-05	0.220955
15	136899120	0.00998808	9.91723e-05	0.220955
13	182977137	0.00235964	9.92805e-05	0.262739
2	12798010	0.0682223	9.97424e-05	0.818737
7	115980054	0.0487715	9.98622e-05	0.815664
9	106419007	0.0119416	0.000100042	0.546645
13	191669611	0.139367	0.000100267	0.26113
11	48945093	0.561222	0.00010028	0.555524
11	48976099	0.336583	0.00010028	0.555524
8	122141343	-0.000125656	0.000100312	0.0979216
1	43646692	0.771895	0.00010147	0.728613
14	69217969	0.363229	0.000101901	0.167195
15	83231112	0.596418	0.000102616	0.626522
1	65759072	0.753382	0.000102706	0.116874
9	111804438	0.000663512	0.000102734	0.189551
9	111821880	0.0622306	0.000102734	0.189551
9	111867248	0.114563	0.000102734	0.189551
1	235825912	0.608427	0.000103155	0.358737
4	89669667	0.23962	0.00010339	0.744625
15	102457464	0.00983573	0.00010359	0.287
1	217343098	0.657285	0.000104135	0.402503
15	93008735	0.1847	0.000104206	0.320778
6	157518368	0.730031	0.000104233	0.521629
1	264617707	0.665314	0.000104284	0.306433
1	266604258	0.653265	0.000104509	0.337167
1	266617892	0.653265	0.000104509	0.337167
7	101840965	0.122873	0.000104513	0.36656
6	21445556	0.807228	0.000104749	0.762402
13	177489029	0.000326133	0.000105795	0.393202
15	19101272	0.0589633	0.000106498	0.89705
2	22379101	0.50269	0.000106897	0.725936
1	170605277	0.55047	0.000107267	0.605238
3	19351190	0.0176761	0.000107382	0.31829
13	178935022	0.207379	0.000108698	0.925789
10	3336483	0.0657224	0.0001087	0.391322
7	81155498	0.232281	0.000109083	0.423816
13	50166296	0.496699	0.000109201	0.340141
6	84244764	0.421612	0.000109251	0.741977
13	173548057	0.212334	0.000110203	0.572241
18	46923018	0.283029	0.000110296	0.789137
6	9079616	0.189051	0.00011032	0.878225
6	9187903	0.304688	0.00011032	0.878225
6	9205466	0.296206	0.00011032	0.878225
14	79158186	0.862023	0.000110742	0.460959
15	61384145	0.318416	0.000111045	0.931618
13	14414055	0.0255077	0.000111052	0.52191
1	262408433	0.738532	0.000111557	0.747773
13	17734871	0.0117402	0.000111642	0.253364
13	17769967	0.574688	0.000111642	0.253364
1	171017646	0.549544	0.000111951	0.593889
13	164537817	0.147046	0.000112306	0.829593
5	70474166	0.0191339	0.000112368	0.239278
6	158992820	0.403839	0.000112777	0.719189
6	159078045	0.0220434	0.000112777	0.719189
15	61752320	0.318416	0.000113054	0.935831
8	31558167	0.43887	0.000113341	0.461028
13	50028643	0.496699	0.000113547	0.345025
6	83360632	0.593284	0.000114085	0.556272
15	103926399	0.378372	0.000114688	0.226586
1	119967365	0.613963	0.000114983	0.904828
15	94129560	0.351051	0.000115203	0.1134
4	124048185	0.00111338	0.000115232	0.463511
9	13925619	0.346746	0.000116406	0.295521
4	89834700	0.259608	0.00011647	0.619403
10	1753591	0.552139	0.000116549	0.326073
1	147569477	0.614641	0.00011701	0.914527
1	88356493	0.569349	0.000119502	0.669727
7	113712032	0.00143258	0.000119546	0.246186
5	60867432	0.0692313	0.000119554	0.846142
6	157541492	0.339695	0.000119824	0.542521
15	49061799	0.00141886	0.000119859	0.681195
1	29878583	0.765616	0.000120231	0.292082
16	30557689	0.697207	0.000120533	0.386266
11	50308341	0.0275556	0.000121492	0.974668
6	154963324	0.329741	0.000121494	0.980212
14	60162431	0.00737362	0.000122427	0.511222
7	15512745	0.0234511	0.000123576	0.198414
16	39440876	0.00160634	0.000123837	0.82854
11	5165793	0.0138433	0.000124627	0.389408
15	60521177	0.00418751	0.000124873	0.354725
4	78440212	0.0803267	0.000125458	0.0665193
8	75256	0.123852	0.000125545	0.995535
8	144351	0.0315087	0.000125545	0.995535
5	60875358	0.0855538	0.000125969	0.846956
10	3109117	0.173546	0.000126719	0.297764
15	102358039	0.042503	0.000126953	0.568478
2	16792032	0.011112	0.000127214	0.177958
7	6336869	0.0121018	0.000127931	0.519655
7	6365603	0.0984657	0.000127931	0.519655
14	89369796	0.370554	0.000128234	0.954129
1	264983987	0.684018	0.000128575	0.469738
8	32086489	0.391206	0.000128802	0.448053
7	651731	0.0921076	0.000132114	0.706989
1	147561398	0.690138	0.000132437	0.948832
3	45665021	0.0919044	0.00013381	0.440228
5	100492146	0.168313	0.000134198	0.395095
7	15275553	0.00299252	0.000134876	0.228047
1	245784685	0.60862	0.000135324	0.499514
14	57389875	0.0163006	0.000135426	0.52749
13	42446086	0.00769271	0.00013641	0.0804439
7	17166311	0.025702	0.000136442	0.461383
13	154269861	0.0974977	0.000136449	0.199518
4	89135043	0.13336	0.00013645	0.038435
1	206289681	0.579539	0.000136543	0.192456
1	206310423	0.579539	0.000136543	0.192456
1	206345822	0.579539	0.000136543	0.192456
6	166148395	0.0058123	0.00013684	0.613818
1	104241546	0.580216	0.00013732	0.840598
4	123382819	0.0971839	0.000137843	0.817184
17	8468654	0.372148	0.000138087	0.575054
10	2742454	0.00121206	0.000139036	0.323744
10	2790485	0.329033	0.000139036	0.323744
10	2850658	0.0236389	0.000139036	0.323744
14	110150467	0.37477	0.000139048	0.135355
2	3813426	0.548624	0.000139335	0.215543
5	100094236	0.00107149	0.000139566	0.508151
15	80018179	0.19241	0.000139603	0.873716
1	189746308	0.560146	0.000140217	0.619935
1	189869730	0.560146	0.000140217	0.619935
1	189962474	0.560146	0.000140217	0.619935
16	30387640	0.407093	0.000140557	0.181223
17	6687724	0.466323	0.00014146	0.822945
17	6744187	-0.000154786	0.00014146	0.822945
17	6849719	0.449243	0.00014146	0.822945
17	6864553	0.0729106	0.00014146	0.822945
8	4028216	0.180119	0.000141474	0.205326
8	4046114	0.023581	0.000141474	0.205326
9	107842064	0.321386	0.000141848	0.421123
10	3011386	0.00919878	0.000142228	0.321515
10	3062441	0.0101657	0.000142228	0.321515
13	49874667	0.361931	0.000142289	0.370115
7	78845498	0.0528993	0.000142425	0.560085
6	13254951	0.0502509	0.000142641	0.809595
15	83404721	0.596278	0.000142808	0.673275
2	135068798	0.586377	0.000143209	0.10043
10	3077143	0.1467	0.000143491	0.321392
17	6400877	0.00472193	0.000143951	0.818881
11	49644096	0.47527	0.000144059	0.837992
8	128946167	0.118841	0.000145569	0.63143
7	81187296	0.0769089	0.000145709	0.408444
15	88361297	0.0615607	0.000146626	0.320512
8	115995581	0.19612	0.000146661	0.603381
11	49562497	0.384857	0.000146816	0.846633
16	52216962	0.22292	0.000147238	0.312233
6	8743486	0.242883	0.000147319	0.964826
3	113633415	0.076215	0.000147737	0.577549
8	4020006	0.167368	0.000148236	0.213726
15	29862216	0.77979	0.000152016	0.495149
2	150480983	0.307674	0.000152296	0.944699
6	13300041	0.197925	0.000152727	0.828656
1	28949254	0.689015	0.000152879	0.227738
15	18210051	0.385192	0.000153143	0.265434
11	49735789	0.00882794	0.000153489	0.831341
2	84343375	0.626442	0.000154561	0.384519
10	69049504	0.0916301	0.000154654	0.414073
13	131352656	0.139723	0.000154933	0.335693
8	36628170	0.113934	0.000155021	0.706217
15	102308093	0.0440294	0.000155452	0.616769
17	8573181	0.422407	0.000155644	0.965808
9	96389173	0.0136984	0.000156963	0.329591
9	8997965	0.00178325	0.000157255	0.199973
15	45954599	0.524276	0.000157338	0.305019
1	69015932	0.638736	0.000157371	0.330805
10	68321941	0.0314534	0.000157736	0.511347
7	7445073	0.0386602	0.00015798	0.403593
9	9320080	0.238	0.000159303	0.193615
17	32105329	0.0428515	0.000159706	0.917222
14	92479031	0.482628	0.000161166	0.396678
1	88797366	0.544128	0.000161861	0.714317
6	56221493	0.0488441	0.000162133	0.0746003
15	113460830	0.708312	0.000162811	0.843574
1	170675822	0.538444	0.000164026	0.607065
14	92170908	0.883254	0.000164841	0.379543
8	136485803	0.437263	0.000165091	0.716789
13	200767905	0.00407717	0.000165767	0.267722
7	112300345	0.478719	0.000166098	0.412451
15	58005141	0.693205	0.000166115	0.674548
14	103136939	0.0119626	0.00016619	0.0685236
7	6882714	0.0614523	0.000166686	0.406648
17	7366042	0.59065	0.000167197	0.875097
17	8416073	0.281099	0.000167407	0.533677
3	12486534	0.395586	0.000167619	0.275476
5	19436226	0.00887782	0.000168283	0.937883
6	101037475	0.701639	0.000168754	0.776491
11	6003005	0.160286	0.000168919	0.995251
8	10209425	0.0128065	0.000169721	0.216833
13	89414765	0.247066	0.000170313	0.745439
1	99469765	0.67896	0.000171602	0.499993
2	9984480	0.120348	0.000172424	0.410657
6	18523035	0.240641	0.000173179	0.674664
15	109215027	0.025837	0.000174084	0.246642
8	37300489	0.0137761	0.000174649	0.562143
1	171052112	0.536965	0.000175656	0.618075
1	39984957	0.747132	0.000176877	0.749745
14	136735013	0.424091	0.000177047	0.114435
1	252666656	0.643398	0.000177183	0.369785
3	107499025	0.197519	0.000177704	0.341464
15	56711602	0.698671	0.000177882	0.439735
15	125174580	0.0872456	0.000178733	0.139107
15	128294153	0.50063	0.000178771	0.715633
13	135998772	0.201312	0.000178896	0.509312
1	44327013	0.489258	0.000179236	0.975895
15	133028146	0.287035	0.000180084	0.455447
14	89700455	0.413969	0.000180852	0.241644
15	78438274	0.33274	0.000180854	0.810257
7	6495013	0.213211	0.000180889	0.589567
15	113702779	0.3009	0.000181142	0.824586
6	8887066	0.0121011	0.000181443	0.940745
2	16479421	0.012361	0.000181515	0.45157
2	16497249	0.108315	0.000181515	0.45157
17	32059577	0.0272303	0.000181694	0.902396
2	134514074	0.0349721	0.00018177	0.0713565
1	158811662	0.54425	0.000183096	0.391939
7	6928323	0.0197842	0.000183151	0.56684
7	6938938	0.0628137	0.000183151	0.56684
8	7432564	0.453331	0.000183755	0.354939
2	8393235	0.00390417	0.00018461	0.510456
17	32254209	0.162141	0.000185038	0.899576
1	14606493	0.582834	0.000185208	0.712158
1	14918962	0.60413	0.000185587	0.641544
4	111883635	0.0190448	0.000186529	0.914703
4	89758403	0.315164	0.000186683	0.929727
6	8905052	0.556516	0.00018716	0.95543
10	56073817	0.0756306	0.000187632	0.522605
7	6858811	0.113962	0.00018791	0.407137
1	47527329	0.708748	0.0001881	0.870816
8	4325838	0.0262015	0.000189053	0.430682
8	259617	0.231175	0.000189063	0.970856
6	155385057	0.0659158	0.000189228	0.952341
13	50075140	0.772365	0.00018925	0.430106
13	2923521	0.0171671	0.00018969	0.814632
1	43979109	0.479317	0.000190036	0.752614
8	36640393	0.113934	0.000190197	0.646784
13	204351402	0.294947	0.00019032	0.917652
8	244327	0.360205	0.000191329	0.971375
8	245038	0.0434036	0.000191329	0.971375
10	68230415	0.140805	0.000191706	0.546164
8	226298	0.358704	0.000192533	0.974732
6	155340296	0.089719	0.000193076	0.953344
13	202019418	0.00209166	0.00019484	0.83408
1	176313592	0.542296	0.000194963	0.554628
14	99233915	0.178174	0.000195652	0.447141
6	16981769	0.367822	0.000198775	0.608181
17	6465622	0.526421	0.000199044	0.718081
15	111096417	0.0869177	0.000199408	0.682611
6	155868122	0.0805529	0.000200558	0.946285
1	53762448	0.725855	0.000201057	0.258762
1	14767132	0.60749	0.000202055	0.696991
1	64553243	0.62625	0.000202232	0.337336
1	209767397	0.54258	0.000203332	0.241729
18	41452357	0.331982	0.000203369	0.995063
16	71439395	0.0217104	0.000204828	0.673761
1	202703154	0.679814	0.000205962	0.34401
9	3132217	0.0217977	0.000207411	0.20145
9	3211993	0.326976	0.000207411	0.20145
11	9181135	0.198853	0.000208306	0.33732
7	121779461	0.150562	0.000209359	0.983352
15	81277234	0.906801	0.000211232	0.535547
6	15782542	0.0437045	0.000211286	0.938789
2	8687039	0.00355871	0.000211511	0.582607
15	29844258	0.366084	0.000211606	0.513652
2	9078875	-0.00012743	0.000212295	0.584683
13	22157367	0.194959	0.000213082	0.850678
18	41121228	0.31478	0.000213777	0.992702
9	106436981	0.0048703	0.000214493	0.547676
2	8963108	0.107992	0.000214623	0.582377
13	202177748	0.0129815	0.000215948	0.914774
5	34189654	0.00727053	0.000215984	0.985384
16	71426407	0.0507115	0.000216931	0.497983
7	47295291	0.098882	0.000216974	0.609551
7	3552805	0.302095	0.000217049	0.748453
16	39475575	-0.000133547	0.000217277	0.885439
13	178816333	0.261308	0.000217682	0.95103
13	178861393	0.25948	0.000217682	0.95103
1	130295942	0.341121	0.000218296	0.168655
3	95460841	0.233473	0.000220105	0.739396
9	768919	0.00106559	0.000220297	0.146242
7	121731754	0.00370101	0.000220678	0.992611
7	121751491	0.0615375	0.000220678	0.992611
6	158338660	0.0359377	0.000221269	0.538546
6	158444655	0.209118	0.000221269	0.538546
13	8966952	0.339132	0.000222128	0.572919
13	8952816	0.00731665	0.000222574	0.572413
1	118280193	0.524379	0.00022389	0.960426
1	118311534	0.524379	0.00022389	0.960426
2	17491132	-7.56145e-05	0.000224003	0.657855
2	17563398	0.164539	0.000224003	0.657855
5	54190834	0.0498101	0.000224144	0.224194
9	34168966	0.140291	0.000224209	0.70342
7	24418745	0.50005	0.000224834	0.0810218
11	46443937	0.00958278	0.000225227	0.929284
11	77748553	0.00687188	0.00022653	0.730871
6	18617176	0.154121	0.000227759	0.4932
3	96298374	0.0043645	0.000228029	0.717458
18	29022772	0.0898556	0.000228295	0.665425
18	29106999	0.308464	0.000228295	0.665425
1	185436305	0.586838	0.000228563	0.683039
8	10196996	0.0139313	0.000228645	0.55812
16	52130512	0.0537494	0.000228909	0.392661
18	40687253	0.234741	0.000229314	0.980241
18	40790150	0.137109	0.000229314	0.980241
2	10910984	0.00526283	0.000229504	0.303384
4	122438128	0.0482354	0.000229941	0.925283
15	137417592	0.0618842	0.000230369	0.141153
2	10942413	0.0108186	0.000230871	0.64158
8	122501257	0.126409	0.000230951	0.481334
16	65714972	0.209944	0.000231054	0.370352
16	65762138	0.0828489	0.000231054	0.370352
8	10016711	0.564123	0.00023337	0.553134
3	29698123	-0.000118683	0.000233684	0.113819
3	22103750	0.00015154	0.000234754	0.470196
17	15755711	0.0593867	0.000234844	0.174128
15	110685801	0.651298	0.000235365	0.379821
7	121679393	0.0861223	0.000236299	0.969918
10	68403256	0.000303666	0.000236972	0.381621
11	29646381	0.363019	0.000237025	0.821978
13	30356348	0.00400881	0.000237101	0.362562
11	29520725	0.073011	0.000237785	0.823783
2	81244061	0.0935723	0.000237839	0.791974
15	50462999	0.000148756	0.000238058	0.138525
2	15204064	0.0698425	0.000238115	0.896998
5	16650384	0.618152	0.000238278	0.228128
8	31199178	0.27344	0.000238413	0.417927
13	8823525	0.0317353	0.000238548	0.596943
7	6281803	0.303737	0.000240399	0.623667
10	56913198	0.197952	0.000241724	0.132571
6	130937009	0.0927242	0.000243088	0.302208
12	49685336	0.0525816	0.00024379	0.584108
1	209150634	0.504698	0.000243799	0.429229
18	28873882	0.0892547	0.000244407	0.664238
2	7852331	0.368716	0.000244422	0.327481
7	16576390	0.0492171	0.000245405	0.204716
17	7546880	0.384372	0.000245873	0.848629
3	114778162	0.319073	0.000245993	0.798472
18	27632407	0.050654	0.000246309	0.497383
17	7585689	0.226871	0.000246359	0.844458
8	8062768	0.119599	0.000246759	0.5885
1	61918654	0.532896	0.000246881	0.701795
1	61986232	0.532896	0.000246881	0.701795
2	9226845	0.00191648	0.000246908	0.583717
10	5207757	0.435017	0.000247243	0.764204
1	62019786	0.533689	0.000247532	0.692957
1	62042316	0.533689	0.000247532	0.692957
1	208054784	0.516567	0.00024757	0.383637
2	21923549	0.810026	0.000248046	0.4449
8	10249282	0.000603412	0.000248743	0.300057
15	51950576	0.0968835	0.000249458	0.531801
15	52379328	0.41389	0.000249458	0.531801
17	6445843	0.00225436	0.000250624	0.982614
10	68893815	0.124031	0.000250691	0.440657
2	22171039	0.0827887	0.000251755	0.442801
2	22192855	0.230376	0.000251755	0.442801
18	39558183	0.202151	0.000252563	0.967565
18	39740227	0.177293	0.000252563	0.967565
14	103505263	0.018552	0.000253067	0.230603
9	129459506	0.246151	0.000253341	0.228348
13	19445079	0.00358995	0.000253482	0.580452
11	46597815	-6.83606e-05	0.00025375	0.604835
12	29310934	0.587624	0.000254923	0.562087
12	29705229	0.531645	0.000254923	0.562087
4	97131487	0.54839	0.000255194	0.313152
8	40342785	0.00136093	0.000255393	0.636506
16	57973282	0.617855	0.00025595	0.581824
14	103702096	-4.07174e-05	0.000255983	0.768443
7	121534133	0.0082878	0.000256035	0.999317
7	121623927	0.131013	0.000256035	0.999317
7	121629036	0.155434	0.000256035	0.999317
7	121644042	0.0637613	0.000256035	0.999317
4	23855267	0.00672709	0.000256206	0.599203
3	92320585	0.147614	0.00025699	0.22439
13	132616132	0.00142073	0.000257574	0.635168
15	51978372	0.335261	0.000258003	0.541175
3	103425364	0.526827	0.000258666	0.863575
4	61912091	0.00300661	0.000260874	0.248106
4	62070852	0.083418	0.000260874	0.248106
2	22021758	0.0355844	0.000262094	0.452359
1	216371019	0.455188	0.000262129	0.649257
6	20358740	0.705965	0.000262598	0.283797
17	16312580	0.0813031	0.000262932	0.055464
8	79875615	0.16352	0.00026393	0.460885
1	119505578	0.544568	0.000263937	0.868145
17	16059255	0.0287527	0.000264091	0.189524
13	190422399	0.000874747	0.000265297	0.400104
13	190454929	0.566426	0.000265297	0.400104
17	51454004	0.282633	0.00026605	0.944212
7	32209270	0.0584453	0.000266851	0.402562
18	38692570	0.00247172	0.000267243	0.890335
6	16296112	0.155443	0.000267488	0.634785
6	19398924	0.485586	0.000267849	0.985734
5	22719142	0.554984	0.000268316	0.310171
1	145605010	0.578601	0.00026867	0.466081
1	259987242	0.783681	0.000268822	0.646606
1	161824864	0.630755	0.000269364	0.446801
2	89123545	0.128886	0.000270088	0.310642
14	67039033	0.55842	0.000271491	0.407896
13	200633685	0.0173588	0.000271505	0.742032
1	180902764	0.604377	0.000271607	0.333076
2	80643860	0.0902084	0.000272286	0.961041
2	80757263	0.0988115	0.000272286	0.961041
1	180878174	0.604136	0.000273326	0.339195
3	95429282	0.372983	0.000274121	0.951587
6	59042429	0.253543	0.000277363	0.956553
10	4735203	0.112953	0.000278119	0.516906
13	200851595	0.085584	0.000280259	0.577202
12	54126946	0.167821	0.000280479	0.844157
13	173437593	0.123714	0.000281035	0.704028
2	12914725	0.0516498	0.000281461	0.872937
11	30207013	0.361725	0.000282616	0.868253
8	100229385	0.49536	0.000283181	0.569208
11	29914207	0.434342	0.000283405	0.817605
7	109779089	0.30554	0.000283673	0.166527
1	216177101	0.467978	0.000283805	0.607486
1	216206523	0.467978	0.000283805	0.607486
6	130709570	0.0541893	0.000284554	0.675378
14	37813211	0.015612	0.00028484	0.770121
14	37995202	0.0817682	0.00028484	0.770121
1	233901042	0.666912	0.000285398	0.753745
16	64746187	0.213218	0.000288039	0.438241
2	21886916	0.293783	0.000288692	0.478742
6	15466709	0.438768	0.000288847	0.790691
15	125199840	0.0627407	0.000289732	0.577967
15	77566996	0.222138	0.000290039	0.593456
2	9720068	0.383966	0.000290574	0.724609
16	42509939	0.623002	0.000290906	0.580112
8	10224631	0.0382653	0.000291362	0.361468
18	38668505	0.0112647	0.000291509	0.990896
6	154970954	0.36165	0.000293095	0.975537
2	133343759	0.700168	0.000293546	0.0218534
13	190217611	0.0175638	0.0002936	0.436123
7	90571585	0.446712	0.000294566	0.209429
15	63239301	0.00820204	0.000294925	0.72415
1	180585237	0.60061	0.000296415	0.354298
8	13557904	0.10726	0.000297609	0.601654
13	201823056	0.0163303	0.000297663	0.693086
6	155196145	0.625992	0.000297842	0.996605
11	29320658	0.0026948	0.000298876	0.8071
11	29676720	0.588563	0.000299574	0.881313
9	69789767	0.386301	0.000299786	0.0725681
5	85809595	0.324472	0.000305228	0.68488
5	85826678	0.152744	0.000305228	0.68488
4	23755172	0.047384	0.000305367	0.563078
4	28284554	0.103232	0.000306059	0.499496
14	38355825	0.0533446	0.000306345	0.899742
8	9802634	0.241352	0.000307337	0.58446
2	21787405	0.353592	0.000307393	0.464465
13	9230860	0.332221	0.000307704	0.558893
15	77098993	0.00404184	0.000308528	0.566568
13	201603939	0.155992	0.000308592	0.481613
11	46619751	0.105454	0.000309631	0.575143
7	16097485	0.0923519	0.000310351	0.54635
7	40681099	0.220492	0.000310684	0.588347
14	91911925	0.81894	0.000312335	0.629388
11	55870401	-0.00014643	0.000312461	0.453855
7	16139041	0.279721	0.00031253	0.418866
7	50682389	0.429732	0.000315413	0.210713
1	64877553	0.555198	0.000315495	0.462624
8	40425198	0.451725	0.000315915	0.0964275
14	11139384	0.5174	0.000317295	0.945464
14	111483985	0.375316	0.00031804	0.81583
8	13639109	0.098265	0.00031808	0.608464
4	24186305	0.280253	0.000319199	0.594547
1	176238932	0.530625	0.000319415	0.523993
1	176259059	0.530625	0.000319415	0.523993
14	38016878	0.0313123	0.000319469	0.79718
16	58613763	0.320279	0.000319478	0.17012
9	106346190	0.0891584	0.000320964	0.314297
7	8145917	0.0789264	0.000321773	0.263294
2	8368988	0.128975	0.000322084	0.641772
15	128267413	0.896606	0.000323532	0.815809
15	75562913	0.53214	0.000324461	0.647424
1	38470403	0.717298	0.000325114	0.250596
3	124939107	0.0248836	0.000325768	0.873049
8	8134549	0.0778954	0.000327235	0.513121
1	264992347	0.648076	0.000327409	0.726479
14	7840311	0.00188562	0.000331108	0.487586
6	83356012	0.433285	0.000331715	0.881006
18	8567714	0.18018	0.000332409	0.994314
8	122505268	0.00352837	0.000333736	0.86467
2	12309342	0.0677708	0.000334118	0.822713
13	9406237	0.453953	0.00033459	0.632796
17	49235484	0.00126409	0.000335497	0.236281
18	27607355	0.301812	0.000335861	0.529377
14	38090626	0.0322771	0.000336311	0.988548
3	4160760	0.408907	0.00033668	0.988878
14	89674604	0.296493	0.000336792	0.451453
13	22510906	0.000610734	0.0003373	0.994826
2	12254844	0.422184	0.00033753	0.817009
10	53609510	0.678198	0.000337696	0.407955
2	12535660	0.298675	0.000339563	0.816247
1	265017724	0.667784	0.00033977	0.575557
2	87286297	0.320214	0.000340879	0.314125
7	25258968	0.0939871	0.000340962	0.753068
2	12189990	-7.06083e-05	0.00034373	0.826899
15	79162678	0.0158409	0.000344507	0.951899
7	113865218	0.144981	0.000344944	0.738712
2	11873534	0.0126876	0.000346584	0.830033
3	20252535	0.00343192	0.00034783	0.763743
1	131888278	0.552978	0.000350623	0.652534
4	100943825	0.574123	0.000352498	0.379322
4	100971367	0.829324	0.000352498	0.379322
16	376291	0.00453351	0.000352588	0.755981
17	7436131	0.0738	0.000352678	0.844971
7	16078458	0.0920909	0.000353695	0.501001
1	42767208	0.630464	0.000354824	0.651244
1	245676569	0.578407	0.000358191	0.499714
7	114011048	0.127922	0.000358451	0.95469
15	94744720	0.0588607	0.000358958	0.549279
7	7330449	0.00944637	0.000359531	0.625108
1	56491304	0.520233	0.000359667	0.828358
15	79243894	0.0235554	0.000360857	0.954131
15	127966755	0.0481078	0.000361724	0.829712
15	127986551	0.886296	0.000361724	0.829712
1	266955659	0.576446	0.00036332	0.685018
13	200614067	0.0559508	0.00036346	0.177996
3	113571643	0.258266	0.00036378	0.591879
8	800887	0.00148997	0.000365787	0.980303
8	7201484	0.0447144	0.000366063	0.486984
13	6368392	0.0612441	0.000366345	0.418774
15	111983184	0.141833	0.000366431	0.832605
14	76048149	0.460341	0.000367315	0.56704
3	95160980	0.00234331	0.000367467	0.948265
14	67221608	0.463293	0.000370131	0.936855
12	58129855	0.000585521	0.000370986	0.519574
8	1126397	0.116727	0.000371501	0.97517
1	132037747	0.54056	0.000371998	0.648183
16	36644209	0.369437	0.000372857	0.731557
15	22180635	0.243417	0.000373863	0.977014
8	1017485	0.173335	0.000374709	0.974163
13	189701908	0.000855477	0.000375014	0.559434
15	94765099	0.0589751	0.000376243	0.197401
14	67944945	0.632836	0.00037677	0.83933
13	84523052	0.242543	0.000377238	0.579482
14	67443330	0.600677	0.00037795	0.928405
7	101752523	0.041847	0.00037814	0.671869
8	1167357	0.00690362	0.000379961	0.977511
7	15762851	0.011218	0.000380744	0.377733
1	71510724	0.581065	0.000383835	0.654115
13	147740748	0.294482	0.000384229	0.326203
3	690246	0.132431	0.000384315	0.894456
15	76663020	0.232335	0.000384382	0.609143
15	111274315	-5.69366e-05	0.000386085	0.935551
13	62605159	0.0109463	0.00038702	0.818424
15	127874746	0.731211	0.000387306	0.363653
13	201165703	0.0692301	0.000387906	0.449409
7	7118873	0.166024	0.000388513	0.622516
5	69024270	0.542819	0.000389204	0.50085
7	26584517	0.0765969	0.000389656	0.249679
5	72523648	0.143197	0.000389768	0.482457
14	74275172	0.169986	0.00039101	0.280352
[truncated: 36,041 more rows]
