# Supplementary material for: Genomic Analysis of Reproductive Trait Divergence in Duroc and Yorkshire Pigs: A Comparison of Mixed Models and Selective Sweep Detection
Source: Vet Sci. 2025 Jul 11;12(7):657. doi: 10.3390/vetsci12070657 (PMC12299411; doi:10.3390/vetsci12070657)
Supplement: Supplementary file 1 [file vetsci-12-00657-s001.zip › Table S3. The annotation results of VEP.xls]

## Sheet: Sheet1
Location	Allele	Consequence	IMPACT	SYMBOL	Gene	Feature_type	Feature	BIOTYPE
1:53918311-53918311	G	non_coding_transcript_exon_variant	MODIFIER	-	ENSSSCG00000044217	Transcript	ENSSSCT00000074708.1	lncRNA
1:54003824-54003824	T	intergenic_variant	MODIFIER	-	-	-	-	-
1:90098790-90098790	C	intron_variant	MODIFIER	MYO6	ENSSSCG00000004478	Transcript	ENSSSCT00000004948.4	protein_coding
1:90098790-90098790	C	intron_variant	MODIFIER	MYO6	ENSSSCG00000004478	Transcript	ENSSSCT00000067950.1	protein_coding
1:90098790-90098790	C	intron_variant	MODIFIER	MYO6	ENSSSCG00000004478	Transcript	ENSSSCT00000075583.1	protein_coding
1:90098790-90098790	C	intron_variant	MODIFIER	MYO6	ENSSSCG00000004478	Transcript	ENSSSCT00000087394.2	protein_coding
1:90098790-90098790	C	intron_variant	MODIFIER	MYO6	ENSSSCG00000004478	Transcript	ENSSSCT00000090828.1	protein_coding
1:90098790-90098790	C	regulatory_region_variant	MODIFIER	-	-	RegulatoryFeature	ENSSSCR1_BMTR5	enhancer
1:147001436-147001436	G	intergenic_variant	MODIFIER	-	-	-	-	-
1:147031524-147031524	A	intergenic_variant	MODIFIER	-	-	-	-	-
1:147052660-147052660	C	intergenic_variant	MODIFIER	-	-	-	-	-
1:147274084-147274084	G	intron_variant	MODIFIER	-	ENSSSCG00000054407	Transcript	ENSSSCT00000092225.1	protein_coding
1:181075670-181075670	G	intergenic_variant	MODIFIER	-	-	-	-	-
1:181186813-181186813	A	intergenic_variant	MODIFIER	-	-	-	-	-
1:186031996-186031996	T	intron_variant	MODIFIER	OTX2	ENSSSCG00000005063	Transcript	ENSSSCT00000005580.5	protein_coding
1:186031996-186031996	T	intron_variant	MODIFIER	OTX2	ENSSSCG00000005063	Transcript	ENSSSCT00000036920.3	protein_coding
1:186031996-186031996	T	intron_variant	MODIFIER	OTX2	ENSSSCG00000005063	Transcript	ENSSSCT00000104008.1	protein_coding
1:205764731-205764731	A	intergenic_variant	MODIFIER	-	-	-	-	-
1:206324996-206324996	T	intron_variant	MODIFIER	BNC2	ENSSSCG00000005180	Transcript	ENSSSCT00000031467.4	protein_coding
1:206324996-206324996	T	intron_variant	MODIFIER	BNC2	ENSSSCG00000005180	Transcript	ENSSSCT00000044003.3	protein_coding
1:206324996-206324996	T	intron_variant	MODIFIER	BNC2	ENSSSCG00000005180	Transcript	ENSSSCT00000062266.1	protein_coding
1:206324996-206324996	T	intron_variant	MODIFIER	BNC2	ENSSSCG00000005180	Transcript	ENSSSCT00000084029.1	protein_coding
1:207061961-207061961	T	intron_variant	MODIFIER	CCDC171	ENSSSCG00000005182	Transcript	ENSSSCT00000051651.2	protein_coding
1:213600116-213600116	A	intron_variant	MODIFIER	PTPRD	ENSSSCG00000005194	Transcript	ENSSSCT00000005727.5	protein_coding
1:213600116-213600116	A	intron_variant	MODIFIER	PTPRD	ENSSSCG00000005194	Transcript	ENSSSCT00000029124.4	protein_coding
1:213600116-213600116	A	intron_variant	MODIFIER	PTPRD	ENSSSCG00000005194	Transcript	ENSSSCT00000052345.3	protein_coding
1:213600116-213600116	A	intron_variant	MODIFIER	PTPRD	ENSSSCG00000005194	Transcript	ENSSSCT00000064789.3	protein_coding
1:213600116-213600116	A	intron_variant	MODIFIER	PTPRD	ENSSSCG00000005194	Transcript	ENSSSCT00000072428.2	protein_coding
1:213600116-213600116	A	intron_variant	MODIFIER	PTPRD	ENSSSCG00000005194	Transcript	ENSSSCT00000080232.2	protein_coding
1:213948696-213948696	A	intron_variant	MODIFIER	PTPRD	ENSSSCG00000005194	Transcript	ENSSSCT00000005727.5	protein_coding
1:213948696-213948696	A	intron_variant	MODIFIER	PTPRD	ENSSSCG00000005194	Transcript	ENSSSCT00000029124.4	protein_coding
1:213948696-213948696	A	intron_variant	MODIFIER	PTPRD	ENSSSCG00000005194	Transcript	ENSSSCT00000052345.3	protein_coding
1:213948696-213948696	A	intron_variant	MODIFIER	PTPRD	ENSSSCG00000005194	Transcript	ENSSSCT00000064789.3	protein_coding
1:213948696-213948696	A	intron_variant	MODIFIER	PTPRD	ENSSSCG00000005194	Transcript	ENSSSCT00000070388.2	protein_coding
1:213948696-213948696	A	intron_variant	MODIFIER	PTPRD	ENSSSCG00000005194	Transcript	ENSSSCT00000072428.2	protein_coding
1:213948696-213948696	A	intron_variant	MODIFIER	PTPRD	ENSSSCG00000005194	Transcript	ENSSSCT00000080232.2	protein_coding
1:214055084-214055084	A	intergenic_variant	MODIFIER	-	-	-	-	-
1:214634063-214634063	T	intergenic_variant	MODIFIER	-	-	-	-	-
1:214641669-214641669	T	intergenic_variant	MODIFIER	-	-	-	-	-
1:214803507-214803507	C	intergenic_variant	MODIFIER	-	-	-	-	-
1:220003689-220003689	A	intergenic_variant	MODIFIER	-	-	-	-	-
1:220115177-220115177	C	intergenic_variant	MODIFIER	-	-	-	-	-
1:234064686-234064686	A	upstream_gene_variant	MODIFIER	-	ENSSSCG00000053295	Transcript	ENSSSCT00000095804.1	lncRNA
1:234093474-234093474	T	intergenic_variant	MODIFIER	-	-	-	-	-
1:243910068-243910068	G	intergenic_variant	MODIFIER	-	-	-	-	-
1:260944137-260944137	C	downstream_gene_variant	MODIFIER	TRAF1	ENSSSCG00000005511	Transcript	ENSSSCT00000006061.4	protein_coding
1:264256521-264256521	G	intron_variant,non_coding_transcript_variant	MODIFIER	-	ENSSSCG00000048111	Transcript	ENSSSCT00000073269.2	lncRNA
1:264256521-264256521	G	intron_variant,non_coding_transcript_variant	MODIFIER	-	ENSSSCG00000048111	Transcript	ENSSSCT00000076578.1	lncRNA
1:264256521-264256521	G	intron_variant,non_coding_transcript_variant	MODIFIER	-	ENSSSCG00000048111	Transcript	ENSSSCT00000083823.2	lncRNA
1:264256521-264256521	G	regulatory_region_variant	MODIFIER	-	-	RegulatoryFeature	ENSSSCR1_95TTZ3	enhancer
1:266639949-266639949	A	intergenic_variant	MODIFIER	-	-	-	-	-
13:161809025-161809025	C	intergenic_variant	MODIFIER	-	-	-	-	-
13:164782820-164782820	C	intergenic_variant	MODIFIER	-	-	-	-	-
13:167131576-167131576	A	intergenic_variant	MODIFIER	-	-	-	-	-
15:48355701-48355701	A	intron_variant	MODIFIER	LSM1	ENSSSCG00000057499	Transcript	ENSSSCT00000039622.3	protein_coding
15:48355701-48355701	A	intron_variant	MODIFIER	LSM1	ENSSSCG00000057499	Transcript	ENSSSCT00000102685.1	protein_coding
15:83356188-83356188	G	intron_variant	MODIFIER	AGPS	ENSSSCG00000023983	Transcript	ENSSSCT00000051451.3	protein_coding
15:83356188-83356188	G	non_coding_transcript_exon_variant	MODIFIER	-	ENSSSCG00000035603	Transcript	ENSSSCT00000065313.2	pseudogene
15:83356188-83356188	G	regulatory_region_variant	MODIFIER	-	-	RegulatoryFeature	ENSSSCR15_CB9BT	enhancer
15:83383571-83383571	G	intron_variant	MODIFIER	AGPS	ENSSSCG00000023983	Transcript	ENSSSCT00000051451.3	protein_coding
15:83383571-83383571	G	intron_variant	MODIFIER	PDE11A	ENSSSCG00000038903	Transcript	ENSSSCT00000063341.3	protein_coding
15:83383571-83383571	G	regulatory_region_variant	MODIFIER	-	-	RegulatoryFeature	ENSSSCR15_BLJRL	enhancer
15:83587122-83587122	T	intron_variant	MODIFIER	PDE11A	ENSSSCG00000038903	Transcript	ENSSSCT00000063341.3	protein_coding
15:83659282-83659282	C	intron_variant	MODIFIER	PDE11A	ENSSSCG00000038903	Transcript	ENSSSCT00000063341.3	protein_coding
15:83659499-83659499	C	intron_variant	MODIFIER	PDE11A	ENSSSCG00000038903	Transcript	ENSSSCT00000063341.3	protein_coding
15:83677763-83677763	T	intron_variant	MODIFIER	PDE11A	ENSSSCG00000038903	Transcript	ENSSSCT00000063341.3	protein_coding
15:83703119-83703119	G	intron_variant	MODIFIER	PDE11A	ENSSSCG00000038903	Transcript	ENSSSCT00000063341.3	protein_coding
15:83732545-83732545	G	intron_variant	MODIFIER	PDE11A	ENSSSCG00000038903	Transcript	ENSSSCT00000063341.3	protein_coding
15:83779341-83779341	A	intergenic_variant	MODIFIER	-	-	-	-	-
15:83890342-83890342	A	intron_variant	MODIFIER	OSBPL6	ENSSSCG00000023133	Transcript	ENSSSCT00000040612.2	protein_coding
15:83890342-83890342	A	intron_variant	MODIFIER	OSBPL6	ENSSSCG00000023133	Transcript	ENSSSCT00000045499.2	protein_coding
15:83890342-83890342	A	intron_variant	MODIFIER	OSBPL6	ENSSSCG00000023133	Transcript	ENSSSCT00000049246.3	protein_coding
15:83890342-83890342	A	intron_variant	MODIFIER	OSBPL6	ENSSSCG00000023133	Transcript	ENSSSCT00000064130.2	protein_coding
15:83890342-83890342	A	intron_variant	MODIFIER	OSBPL6	ENSSSCG00000023133	Transcript	ENSSSCT00000065703.2	protein_coding
15:83894842-83894842	T	intron_variant	MODIFIER	OSBPL6	ENSSSCG00000023133	Transcript	ENSSSCT00000040612.2	protein_coding
15:83894842-83894842	T	intron_variant	MODIFIER	OSBPL6	ENSSSCG00000023133	Transcript	ENSSSCT00000045499.2	protein_coding
15:83894842-83894842	T	intron_variant	MODIFIER	OSBPL6	ENSSSCG00000023133	Transcript	ENSSSCT00000049246.3	protein_coding
15:83894842-83894842	T	intron_variant	MODIFIER	OSBPL6	ENSSSCG00000023133	Transcript	ENSSSCT00000064130.2	protein_coding
15:83894842-83894842	T	intron_variant	MODIFIER	OSBPL6	ENSSSCG00000023133	Transcript	ENSSSCT00000065703.2	protein_coding
15:84234901-84234901	A	upstream_gene_variant	MODIFIER	-	ENSSSCG00000036052	Transcript	ENSSSCT00000051202.2	protein_coding
15:86990138-86990138	C	intron_variant	MODIFIER	ITGA4	ENSSSCG00000016009	Transcript	ENSSSCT00000041932.3	protein_coding
15:95490496-95490496	T	intergenic_variant	MODIFIER	-	-	-	-	-
15:106276265-106276265	G	intron_variant	MODIFIER	FAM117B	ENSSSCG00000016114	Transcript	ENSSSCT00000079139.2	protein_coding
2:10584163-10584163	C	upstream_gene_variant	MODIFIER	-	ENSSSCG00000055965	Transcript	ENSSSCT00000050421.2	protein_coding
2:10584163-10584163	C	upstream_gene_variant	MODIFIER	-	ENSSSCG00000055965	Transcript	ENSSSCT00000106339.1	protein_coding
2:10584163-10584163	C	upstream_gene_variant	MODIFIER	-	ENSSSCG00000055965	Transcript	ENSSSCT00000106488.1	protein_coding
2:148668028-148668028	A	intron_variant	MODIFIER	DPYSL3	ENSSSCG00000036549	Transcript	ENSSSCT00000015759.5	protein_coding
2:148668028-148668028	A	intron_variant	MODIFIER	DPYSL3	ENSSSCG00000036549	Transcript	ENSSSCT00000040329.3	protein_coding
2:148668028-148668028	A	intron_variant	MODIFIER	DPYSL3	ENSSSCG00000036549	Transcript	ENSSSCT00000066373.3	protein_coding
2:148668028-148668028	A	intron_variant	MODIFIER	DPYSL3	ENSSSCG00000036549	Transcript	ENSSSCT00000095847.1	protein_coding
2:148668028-148668028	A	regulatory_region_variant	MODIFIER	-	-	RegulatoryFeature	ENSSSCR2_B34HLN	enhancer
6:102362625-102362625	T	intergenic_variant	MODIFIER	-	-	-	-	-
6:163563136-163563136	G	regulatory_region_variant	MODIFIER	-	-	RegulatoryFeature	ENSSSCR6_CL87T	open_chromatin_region
6:163563136-163563136	G	intergenic_variant	MODIFIER	-	-	-	-	-
6:163627271-163627271	G	intron_variant	MODIFIER	TRABD2B	ENSSSCG00000037318	Transcript	ENSSSCT00000039681.3	protein_coding
6:163647877-163647877	A	intron_variant	MODIFIER	TRABD2B	ENSSSCG00000037318	Transcript	ENSSSCT00000039681.3	protein_coding
6:163750101-163750101	T	intron_variant	MODIFIER	TRABD2B	ENSSSCG00000037318	Transcript	ENSSSCT00000039681.3	protein_coding
6:163750101-163750101	T	regulatory_region_variant	MODIFIER	-	-	RegulatoryFeature	ENSSSCR6_B37HFQ	enhancer
6:163756092-163756092	C	intron_variant	MODIFIER	TRABD2B	ENSSSCG00000037318	Transcript	ENSSSCT00000039681.3	protein_coding
6:163756092-163756092	C	regulatory_region_variant	MODIFIER	-	-	RegulatoryFeature	ENSSSCR6_94DZX5	enhancer
6:163840028-163840028	T	downstream_gene_variant	MODIFIER	TRABD2B	ENSSSCG00000037318	Transcript	ENSSSCT00000039681.3	protein_coding
6:163915256-163915256	A	intergenic_variant	MODIFIER	-	-	-	-	-
6:163952941-163952941	G	intergenic_variant	MODIFIER	-	-	-	-	-
6:164024199-164024199	G	upstream_gene_variant	MODIFIER	-	ENSSSCG00000035459	Transcript	ENSSSCT00000066168.3	lncRNA
6:164044870-164044870	G	intergenic_variant	MODIFIER	-	-	-	-	-
6:164104286-164104286	A	intergenic_variant	MODIFIER	-	-	-	-	-
6:164189417-164189417	C	intron_variant	MODIFIER	CMPK1	ENSSSCG00000003885	Transcript	ENSSSCT00000004297.5	protein_coding
6:164189417-164189417	C	intron_variant	MODIFIER	CMPK1	ENSSSCG00000003885	Transcript	ENSSSCT00000004298.4	protein_coding
6:164189417-164189417	C	intron_variant	MODIFIER	CMPK1	ENSSSCG00000003885	Transcript	ENSSSCT00000083306.1	protein_coding
6:164189417-164189417	C	intron_variant	MODIFIER	CMPK1	ENSSSCG00000003885	Transcript	ENSSSCT00000088569.1	protein_coding
6:164189417-164189417	C	intron_variant	MODIFIER	CMPK1	ENSSSCG00000003885	Transcript	ENSSSCT00000092229.1	protein_coding
6:164205700-164205700	T	upstream_gene_variant	MODIFIER	STIL	ENSSSCG00000003888	Transcript	ENSSSCT00000004301.5	protein_coding
6:164205700-164205700	T	intron_variant	MODIFIER	STIL	ENSSSCG00000003888	Transcript	ENSSSCT00000042703.3	protein_coding
6:164243909-164243909	T	intron_variant	MODIFIER	STIL	ENSSSCG00000003888	Transcript	ENSSSCT00000004301.5	protein_coding
6:164243909-164243909	T	intron_variant	MODIFIER	STIL	ENSSSCG00000003888	Transcript	ENSSSCT00000042703.3	protein_coding
6:164451623-164451623	T	intron_variant	MODIFIER	-	ENSSSCG00000024129	Transcript	ENSSSCT00000022260.4	protein_coding
6:164716926-164716926	C	downstream_gene_variant	MODIFIER	CYP4A21	ENSSSCG00000058165	Transcript	ENSSSCT00000004307.5	protein_coding
6:164716926-164716926	C	downstream_gene_variant	MODIFIER	CYP4B1	ENSSSCG00000003894	Transcript	ENSSSCT00000004308.4	protein_coding
6:164716926-164716926	C	downstream_gene_variant	MODIFIER	CYP4A21	ENSSSCG00000058165	Transcript	ENSSSCT00000060011.3	protein_coding
6:164716926-164716926	C	downstream_gene_variant	MODIFIER	CYP4B1	ENSSSCG00000003894	Transcript	ENSSSCT00000066121.2	protein_coding
6:164716926-164716926	C	downstream_gene_variant	MODIFIER	CYP4A21	ENSSSCG00000058165	Transcript	ENSSSCT00000103927.1	protein_coding
6:165030056-165030056	T	intergenic_variant	MODIFIER	-	-	-	-	-
6:165061162-165061162	G	intron_variant	MODIFIER	FAAH	ENSSSCG00000003901	Transcript	ENSSSCT00000004316.3	protein_coding
6:165061162-165061162	G	intron_variant	MODIFIER	FAAH	ENSSSCG00000003901	Transcript	ENSSSCT00000056635.3	protein_coding
6:165061162-165061162	G	intron_variant	MODIFIER	FAAH	ENSSSCG00000003901	Transcript	ENSSSCT00000071578.2	protein_coding
6:165061162-165061162	G	intron_variant	MODIFIER	FAAH	ENSSSCG00000003901	Transcript	ENSSSCT00000073084.2	protein_coding
6:165061162-165061162	G	intron_variant	MODIFIER	FAAH	ENSSSCG00000003901	Transcript	ENSSSCT00000077018.1	protein_coding
6:165061162-165061162	G	intron_variant	MODIFIER	FAAH	ENSSSCG00000003901	Transcript	ENSSSCT00000090938.2	protein_coding
6:165061683-165061683	T	intron_variant	MODIFIER	FAAH	ENSSSCG00000003901	Transcript	ENSSSCT00000004316.3	protein_coding
6:165061683-165061683	T	intron_variant	MODIFIER	FAAH	ENSSSCG00000003901	Transcript	ENSSSCT00000056635.3	protein_coding
6:165061683-165061683	T	intron_variant	MODIFIER	FAAH	ENSSSCG00000003901	Transcript	ENSSSCT00000071578.2	protein_coding
6:165061683-165061683	T	intron_variant	MODIFIER	FAAH	ENSSSCG00000003901	Transcript	ENSSSCT00000073084.2	protein_coding
6:165061683-165061683	T	intron_variant	MODIFIER	FAAH	ENSSSCG00000003901	Transcript	ENSSSCT00000077018.1	protein_coding
6:165061683-165061683	T	intron_variant	MODIFIER	FAAH	ENSSSCG00000003901	Transcript	ENSSSCT00000090938.2	protein_coding
6:165090249-165090249	A	downstream_gene_variant	MODIFIER	NSUN4	ENSSSCG00000038280	Transcript	ENSSSCT00000049678.3	protein_coding
6:165136688-165136688	C	upstream_gene_variant	MODIFIER	-	ENSSSCG00000003903	Transcript	ENSSSCT00000004318.4	protein_coding
6:165136688-165136688	C	intron_variant	MODIFIER	LRRC41	ENSSSCG00000003904	Transcript	ENSSSCT00000004319.5	protein_coding
6:165252413-165252413	T	intergenic_variant	MODIFIER	-	-	-	-	-
6:165271492-165271492	G	intron_variant	MODIFIER	PIK3R3	ENSSSCG00000003909	Transcript	ENSSSCT00000070344.2	protein_coding
6:165271492-165271492	G	intron_variant	MODIFIER	PIK3R3	ENSSSCG00000003909	Transcript	ENSSSCT00000084193.1	protein_coding
6:165377009-165377009	G	intron_variant	MODIFIER	PIK3R3	ENSSSCG00000003909	Transcript	ENSSSCT00000070344.2	protein_coding
6:165377009-165377009	G	intron_variant	MODIFIER	PIK3R3	ENSSSCG00000003909	Transcript	ENSSSCT00000084193.1	protein_coding
6:165421933-165421933	C	intron_variant	MODIFIER	MAST2	ENSSSCG00000003913	Transcript	ENSSSCT00000004328.4	protein_coding
6:165421933-165421933	C	intron_variant	MODIFIER	MAST2	ENSSSCG00000003913	Transcript	ENSSSCT00000068068.2	protein_coding
6:165421933-165421933	C	intron_variant	MODIFIER	MAST2	ENSSSCG00000003913	Transcript	ENSSSCT00000072265.2	protein_coding
6:165421933-165421933	C	intron_variant	MODIFIER	MAST2	ENSSSCG00000003913	Transcript	ENSSSCT00000089491.2	protein_coding
6:165421933-165421933	C	intron_variant	MODIFIER	MAST2	ENSSSCG00000003913	Transcript	ENSSSCT00000091817.1	protein_coding
6:165421933-165421933	C	intron_variant	MODIFIER	MAST2	ENSSSCG00000003913	Transcript	ENSSSCT00000093582.1	protein_coding
6:165421933-165421933	C	intron_variant	MODIFIER	MAST2	ENSSSCG00000003913	Transcript	ENSSSCT00000097874.1	protein_coding
6:165421933-165421933	C	intron_variant	MODIFIER	MAST2	ENSSSCG00000003913	Transcript	ENSSSCT00000100974.1	protein_coding
6:165421933-165421933	C	intron_variant	MODIFIER	MAST2	ENSSSCG00000003913	Transcript	ENSSSCT00000101082.1	protein_coding
6:165421933-165421933	C	intron_variant	MODIFIER	MAST2	ENSSSCG00000003913	Transcript	ENSSSCT00000101651.1	protein_coding
6:165443444-165443444	T	intron_variant	MODIFIER	MAST2	ENSSSCG00000003913	Transcript	ENSSSCT00000004328.4	protein_coding
6:165443444-165443444	T	intron_variant	MODIFIER	MAST2	ENSSSCG00000003913	Transcript	ENSSSCT00000068068.2	protein_coding
6:165443444-165443444	T	intron_variant	MODIFIER	MAST2	ENSSSCG00000003913	Transcript	ENSSSCT00000072265.2	protein_coding
6:165443444-165443444	T	intron_variant	MODIFIER	MAST2	ENSSSCG00000003913	Transcript	ENSSSCT00000089491.2	protein_coding
6:165443444-165443444	T	intron_variant	MODIFIER	MAST2	ENSSSCG00000003913	Transcript	ENSSSCT00000091817.1	protein_coding
6:165443444-165443444	T	intron_variant	MODIFIER	MAST2	ENSSSCG00000003913	Transcript	ENSSSCT00000093582.1	protein_coding
6:165443444-165443444	T	intron_variant	MODIFIER	MAST2	ENSSSCG00000003913	Transcript	ENSSSCT00000097874.1	protein_coding
6:165443444-165443444	T	intron_variant	MODIFIER	MAST2	ENSSSCG00000003913	Transcript	ENSSSCT00000100974.1	protein_coding
6:165443444-165443444	T	intron_variant	MODIFIER	MAST2	ENSSSCG00000003913	Transcript	ENSSSCT00000101082.1	protein_coding
6:165443444-165443444	T	intron_variant	MODIFIER	MAST2	ENSSSCG00000003913	Transcript	ENSSSCT00000101651.1	protein_coding
6:165443444-165443444	T	regulatory_region_variant	MODIFIER	-	-	RegulatoryFeature	ENSSSCR6_B37SHP	open_chromatin_region
6:165464833-165464833	T	intron_variant	MODIFIER	MAST2	ENSSSCG00000003913	Transcript	ENSSSCT00000004328.4	protein_coding
6:165464833-165464833	T	intron_variant	MODIFIER	MAST2	ENSSSCG00000003913	Transcript	ENSSSCT00000068068.2	protein_coding
6:165464833-165464833	T	intron_variant	MODIFIER	MAST2	ENSSSCG00000003913	Transcript	ENSSSCT00000091817.1	protein_coding
6:165464833-165464833	T	intron_variant	MODIFIER	MAST2	ENSSSCG00000003913	Transcript	ENSSSCT00000093582.1	protein_coding
6:165464833-165464833	T	intron_variant	MODIFIER	MAST2	ENSSSCG00000003913	Transcript	ENSSSCT00000097874.1	protein_coding
6:165464833-165464833	T	intron_variant	MODIFIER	MAST2	ENSSSCG00000003913	Transcript	ENSSSCT00000100974.1	protein_coding
6:165464833-165464833	T	intron_variant	MODIFIER	MAST2	ENSSSCG00000003913	Transcript	ENSSSCT00000101082.1	protein_coding
6:165464833-165464833	T	intron_variant	MODIFIER	MAST2	ENSSSCG00000003913	Transcript	ENSSSCT00000101651.1	protein_coding
6:165497688-165497688	T	intron_variant	MODIFIER	MAST2	ENSSSCG00000003913	Transcript	ENSSSCT00000004328.4	protein_coding
6:165497688-165497688	T	intron_variant	MODIFIER	MAST2	ENSSSCG00000003913	Transcript	ENSSSCT00000091817.1	protein_coding
6:165497688-165497688	T	intron_variant	MODIFIER	MAST2	ENSSSCG00000003913	Transcript	ENSSSCT00000097874.1	protein_coding
6:165497688-165497688	T	intron_variant	MODIFIER	MAST2	ENSSSCG00000003913	Transcript	ENSSSCT00000100974.1	protein_coding
6:165497688-165497688	T	intron_variant	MODIFIER	MAST2	ENSSSCG00000003913	Transcript	ENSSSCT00000101082.1	protein_coding
6:165497688-165497688	T	intron_variant	MODIFIER	MAST2	ENSSSCG00000003913	Transcript	ENSSSCT00000101651.1	protein_coding
6:165835717-165835717	C	intron_variant	MODIFIER	PRDX1	ENSSSCG00000003914	Transcript	ENSSSCT00000050402.3	protein_coding
6:165850427-165850427	A	intron_variant	MODIFIER	PRDX1	ENSSSCG00000003914	Transcript	ENSSSCT00000004329.6	protein_coding
6:165850427-165850427	A	intron_variant	MODIFIER	PRDX1	ENSSSCG00000003914	Transcript	ENSSSCT00000027628.3	protein_coding
6:165850427-165850427	A	intron_variant	MODIFIER	PRDX1	ENSSSCG00000003914	Transcript	ENSSSCT00000050402.3	protein_coding
6:165850427-165850427	A	intron_variant	MODIFIER	PRDX1	ENSSSCG00000003914	Transcript	ENSSSCT00000106659.1	protein_coding
6:165850427-165850427	A	regulatory_region_variant	MODIFIER	-	-	RegulatoryFeature	ENSSSCR6_CLGC9	enhancer
6:165892172-165892172	A	intron_variant	MODIFIER	TESK2	ENSSSCG00000003917	Transcript	ENSSSCT00000004332.3	protein_coding
6:166035321-166035321	G	regulatory_region_variant	MODIFIER	-	-	RegulatoryFeature	ENSSSCR6_B37XNB	enhancer
6:166035321-166035321	G	intergenic_variant	MODIFIER	-	-	-	-	-
6:166119796-166119796	A	intergenic_variant	MODIFIER	-	-	-	-	-
6:166523401-166523401	G	intron_variant	MODIFIER	BTBD19	ENSSSCG00000003926	Transcript	ENSSSCT00000004342.5	protein_coding
6:166523401-166523401	G	upstream_gene_variant	MODIFIER	DYNLT4	ENSSSCG00000037270	Transcript	ENSSSCT00000054066.1	protein_coding
6:166523401-166523401	G	intron_variant	MODIFIER	BTBD19	ENSSSCG00000003926	Transcript	ENSSSCT00000074951.2	protein_coding
6:167192729-167192729	T	upstream_gene_variant	MODIFIER	KLF17	ENSSSCG00000024191	Transcript	ENSSSCT00000029287.2	protein_coding
7:6230846-6230846	C	intergenic_variant	MODIFIER	-	-	-	-	-
7:6351735-6351735	T	downstream_gene_variant	MODIFIER	-	ENSSSCG00000057071	Transcript	ENSSSCT00000099449.1	lncRNA
7:6378328-6378328	G	intergenic_variant	MODIFIER	-	-	-	-	-
7:6956205-6956205	G	intergenic_variant	MODIFIER	-	-	-	-	-
7:7295589-7295589	A	intergenic_variant	MODIFIER	-	-	-	-	-
7:8130715-8130715	A	downstream_gene_variant	MODIFIER	ssc-mir-7136	ENSSSCG00000036991	Transcript	ENSSSCT00000040097.1	miRNA
7:8130715-8130715	A	downstream_gene_variant	MODIFIER	TMEM170B	ENSSSCG00000037420	Transcript	ENSSSCT00000053590.2	protein_coding
7:8130715-8130715	A	non_coding_transcript_exon_variant	MODIFIER	-	ENSSSCG00000059998	Transcript	ENSSSCT00000101634.1	lncRNA
9:81420080-81420080	T	intron_variant	MODIFIER	THSD7A	ENSSSCG00000015350	Transcript	ENSSSCT00000025355.4	protein_coding
